# Supplementary material for: Lack of Multisensory Integration in Hemianopia: No Influence of Visual Stimuli on Aurally Guided Saccades to the Blind Hemifield
Source: PLoS One. 2015 Apr 2;10(4):e0122054. doi: 10.1371/journal.pone.0122054 (PMC4383622; doi:10.1371/journal.pone.0122054)
Supplement: S1 Dataset — (ZIP) [file pone.0122054.s001.zip]

Archive with 15 entries (15 files):
- S1 Data_Experiment1/H1_accuracy_SPSS.sav
- S1 Data_Experiment1/H1_latency_SPSS.sav
- S1 Data_Experiment1/H1EXP.ma
- S1 Data_Experiment1/H2_accuracy_SPSS.sav
- S1 Data_Experiment1/H2_latency_SPSS.sav
- S1 Data_Experiment1/H2EXP.ma
- S1 Data_Experiment1/H3_accuracy_SPSS.sav
- S1 Data_Experiment1/H3_latency_SPSS.sav
- S1 Data_Experiment1/H3EXP.ma
- S1 Data_Experiment1/H4_accuracy_SPSS.sav
- S1 Data_Experiment1/H4_latency_SPSS.sav
- S1 Data_Experiment1/H4EXP.ma
- S1 Data_Experiment1/H5_accuracy_SPSS.sav
- S1 Data_Experiment1/H5_latency_SPSS.sav
- S1 Data_Experiment1/H5EXP.ma
