# Supplementary material for: Lack of Multisensory Integration in Hemianopia: No Influence of Visual Stimuli on Aurally Guided Saccades to the Blind Hemifield
Source: PLoS One. 2015 Apr 2;10(4):e0122054. doi: 10.1371/journal.pone.0122054 (PMC4383622; doi:10.1371/journal.pone.0122054)
Supplement: S1 Dataset — (ZIP) [file pone.0122054.s001.zip › S1 Data_Experiment1/H1EXP.ma]

0 3 3 1 974 384 392 509 391 1067 383 
1 3 4 1 844 718 255 497 407 825 595 
2 0 2 1 844 50 240 501 396 794 11 
3 1 4 1 844 718 293 506 392 796 622 
4 1 2 1 844 50 254 499 390 795 83 
5 3 1 1 714 384 377 514 391 705 399 
6 0 1 1 714 384 273 521 388 710 384 
7 1 4 0 180 718 303 523 399 134 376 
8 0 0 1 0 0 650 509 392 125 149 
9 3 0 0 0 0 377 510 401 156 602 
10 0 3 0 310 384 389 522 401 122 624 
11 0 0 0 0 0 347 520 392 135 630 
12 2 1 1 714 384 241 509 395 822 397 
13 2 0 1 0 0 244 517 399 966 441 
14 1 0 1 0 0 250 519 398 739 170 
15 2 1 0 50 384 224 525 390 242 289 
16 1 1 1 714 384 321 530 399 723 389 
17 3 3 0 310 384 198 524 393 45 537 
18 0 3 1 974 384 242 526 391 907 388 
19 2 4 0 180 718 241 527 400 100 719 
20 3 0 1 0 0 254 528 401 781 484 
21 1 2 0 180 50 273 524 396 70 189 
22 3 2 1 844 50 244 522 395 789 110 
23 2 3 0 310 384 253 505 395 130 617 
24 2 4 1 844 718 242 510 402 838 690 
25 0 1 0 50 384 281 524 399 253 455 
26 1 3 0 310 384 409 518 399 -4 41 
27 2 0 0 0 0 399 516 394 52 635 
28 1 1 0 50 384 274 530 401 39 78 
29 0 4 1 844 718 322 523 394 816 717 
30 0 2 0 180 50 372 528 402 66 465 
31 1 0 0 0 0 402 525 398 41 48 
32 3 4 0 180 718 340 535 395 104 657 
33 3 2 0 180 50 272 533 397 102 705 
34 1 3 1 974 384 241 525 398 1007 347 
35 2 2 1 844 50 262 529 398 797 81 
36 0 4 0 180 718 362 532 399 86 387 
37 3 1 0 50 384 243 529 402 124 716 
38 2 3 1 974 384 189 520 396 995 385 
39 2 2 0 180 50 261 531 399 21 450 
40 0 3 0 310 384 313 497 413 106 481 
41 0 3 0 310 384 0 0 0 0 0 
42 3 0 1 0 0 265 511 392 929 724 
43 1 2 1 844 50 252 516 399 824 -31 
44 1 3 1 974 384 250 516 392 1023 407 
45 2 0 0 0 0 198 517 394 145 639 
46 2 0 0 0 0 320 505 393 254 546 
47 2 4 0 180 718 214 519 393 149 664 
48 3 0 0 0 0 238 514 394 202 565 
49 2 3 0 310 384 0 0 0 0 0 
50 0 4 1 844 718 291 523 389 797 613 
51 2 1 1 714 384 317 525 385 737 382 
52 0 3 1 974 384 246 528 390 933 393 
53 2 2 0 180 50 272 526 391 186 615 
54 3 3 1 974 384 254 511 398 996 392 
55 0 4 0 180 718 376 521 390 62 485 
56 0 3 0 310 384 286 518 396 61 666 
57 2 2 0 180 50 334 528 395 88 689 
58 1 2 0 180 50 344 518 391 41 116 
59 3 0 0 0 0 207 534 393 117 434 
60 1 0 1 0 0 309 528 395 875 88 
61 1 1 1 714 384 356 525 396 743 379 
62 3 4 1 844 718 263 520 393 829 717 
63 3 1 0 50 384 241 524 390 79 703 
64 3 4 0 180 718 334 523 391 122 665 
65 2 4 0 180 718 270 535 392 213 602 
66 0 4 0 180 718 392 524 393 192 489 
67 3 2 0 180 50 614 535 386 99 245 
68 3 0 0 0 0 511 519 391 143 532 
69 2 1 1 714 384 350 527 390 739 390 
70 3 2 1 844 50 324 518 388 821 -40 
71 0 4 1 844 718 255 525 395 811 731 
72 3 1 1 714 384 253 525 393 670 362 
73 3 4 1 844 718 285 519 394 798 646 
74 3 3 0 310 384 257 529 385 164 612 
75 0 1 1 714 384 361 530 392 738 385 
76 1 4 1 844 718 300 530 399 840 719 
77 1 4 0 180 718 296 526 390 144 163 
78 3 3 1 974 384 257 523 387 980 348 
79 2 1 0 50 384 352 527 396 135 686 
80 2 2 0 180 50 541 516 401 101 482 
81 1 3 0 310 384 228 521 398 182 367 
82 0 2 0 180 50 293 522 394 116 593 
83 1 3 0 310 384 337 525 387 87 94 
84 1 1 1 714 384 327 523 392 690 400 
85 1 2 0 180 50 292 523 393 108 147 
86 1 4 0 180 718 268 531 393 134 49 
87 1 0 0 0 0 240 523 396 122 113 
88 3 3 1 974 384 252 515 395 1036 334 
89 3 2 1 844 50 226 529 390 802 7 
90 2 0 1 0 0 287 529 392 916 609 
91 2 0 0 0 0 291 530 396 196 691 
92 0 3 0 310 384 287 521 393 111 682 
93 1 1 1 714 384 336 529 393 727 390 
94 1 2 0 180 50 248 530 387 82 121 
95 2 4 0 180 718 271 535 388 136 524 
96 3 3 0 310 384 307 533 390 150 539 
97 0 0 1 0 0 511 535 393 952 694 
98 1 4 1 844 718 310 533 394 812 715 
99 0 0 0 0 0 260 540 393 81 577 
100 3 0 1 0 0 233 535 388 908 507 
101 0 2 0 180 50 246 537 396 8 494 
102 1 1 0 50 384 289 533 400 76 80 
103 1 1 1 714 384 283 533 384 706 374 
104 1 4 1 844 718 254 526 391 831 674 
105 2 3 1 974 384 317 530 392 956 395 
106 3 2 1 844 50 275 532 392 767 74 
107 2 2 0 180 50 209 531 385 39 266 
108 1 1 0 50 384 322 535 382 117 48 
109 2 3 0 310 384 389 535 392 26 492 
110 0 1 1 714 384 336 538 397 749 381 
111 3 0 0 0 0 306 530 390 91 693 
112 3 3 0 310 384 372 539 402 131 671 
113 0 4 1 844 718 266 542 400 849 681 
114 1 1 1 714 384 283 539 394 664 360 
115 0 3 1 974 384 205 540 391 901 345 
116 3 1 0 50 384 211 539 390 123 510 
117 1 2 1 844 50 378 527 386 855 38 
118 1 0 0 0 0 256 514 382 63 215 
119 0 2 0 180 50 285 542 390 95 461 
120 1 4 0 180 718 331 531 392 46 95 
121 3 4 1 844 718 279 527 386 852 730 
122 2 1 1 714 384 354 528 393 699 390 
123 3 3 1 974 384 281 526 389 988 387 
124 1 1 1 714 384 375 523 389 792 367 
125 3 2 0 180 50 263 527 391 92 587 
126 2 1 1 714 384 330 510 397 665 389 
127 3 4 0 180 718 330 526 393 60 444 
128 0 2 1 844 50 249 524 389 788 71 
129 0 4 0 180 718 262 518 385 -27 471 
130 1 1 0 50 384 230 512 392 19 455 
131 2 3 1 974 384 214 524 391 943 361 
132 2 1 1 714 384 242 530 391 653 379 
133 0 3 1 974 384 269 538 407 997 397 
134 2 1 0 50 384 410 527 386 74 417 
135 3 2 0 180 50 254 541 394 66 502 
136 0 2 0 180 50 422 535 401 94 293 
137 1 2 0 180 50 280 526 386 87 80 
138 0 0 1 0 0 304 530 389 1131 578 
139 0 2 1 844 50 293 527 394 781 55 
140 2 4 0 180 718 338 524 397 143 567 
141 3 1 0 50 384 272 532 388 165 682 
142 3 0 1 0 0 284 538 393 958 432 
143 1 3 1 974 384 332 533 389 1025 384 
144 1 0 1 0 0 378 537 392 860 80 
145 1 0 0 0 0 337 524 390 74 338 
146 0 3 0 310 384 227 531 394 60 421 
147 3 4 0 180 718 252 528 396 22 644 
148 2 0 0 0 0 257 531 392 141 432 
149 3 1 0 50 384 429 525 392 61 715 
150 3 4 1 844 718 283 539 392 851 713 
151 3 4 0 180 718 222 536 380 -26 466 
152 2 4 1 844 718 230 524 387 860 652 
153 2 2 0 180 50 433 530 381 53 340 
154 2 2 1 844 50 246 512 374 776 96 
155 0 2 1 844 50 241 522 388 803 83 
156 1 2 0 180 50 357 522 382 -154 105 
157 1 3 1 974 384 351 511 380 1085 376 
158 0 3 0 310 384 372 501 381 -61 420 
159 0 1 1 714 384 265 509 382 706 372 
160 1 0 1 0 0 901 521 391 897 2 
161 2 3 1 974 384 222 511 394 958 396 
162 2 2 1 844 50 213 512 394 863 62 
163 2 1 1 714 384 211 514 393 645 377 
164 0 2 0 180 50 270 507 396 68 410 
165 1 4 1 844 718 250 515 394 831 696 
166 3 2 1 844 50 207 521 394 828 74 
167 0 0 1 0 0 270 525 397 803 419 
168 0 0 0 0 0 218 518 395 61 485 
169 3 2 1 844 50 213 528 387 831 75 
170 2 4 1 844 718 267 522 394 836 737 
171 0 0 0 0 0 271 525 396 26 700 
172 1 1 0 50 384 231 521 394 218 226 
173 1 3 1 974 384 235 524 391 935 338 
174 2 1 0 50 384 186 524 391 36 413 
175 2 2 1 844 50 251 522 391 885 35 
176 0 3 1 974 384 215 517 394 929 375 
177 3 4 1 844 718 257 522 399 852 686 
178 3 0 1 0 0 306 515 400 942 607 
179 0 3 0 310 384 313 520 394 -44 434 
180 3 2 0 180 50 294 530 394 -76 461 
181 0 4 0 180 718 301 523 404 96 671 
182 1 0 0 0 0 249 524 396 66 133 
183 3 2 0 180 50 270 515 388 59 446 
184 1 1 1 714 384 402 531 386 707 387 
185 2 2 1 844 50 251 521 385 805 70 
186 1 4 0 180 718 279 521 394 -20 252 
187 2 0 0 0 0 172 509 391 199 425 
188 2 3 0 310 384 272 523 394 184 523 
189 2 0 0 0 0 246 504 385 35 472 
190 0 2 0 180 50 266 523 406 -9 473 
191 3 3 1 974 384 245 516 389 911 366 
192 0 1 0 50 384 302 520 388 48 363 
193 3 4 1 844 718 267 516 406 825 659 
194 0 1 0 50 384 219 511 414 -17 532 
195 3 3 0 310 384 264 528 402 -4 288 
196 1 4 1 844 718 449 501 360 965 138 
197 2 0 1 0 0 353 516 418 866 625 
198 3 4 0 180 718 180 495 383 18 408 
199 0 3 1 974 384 198 515 393 986 377 
200 2 1 1 714 384 267 499 395 738 381 
201 2 3 0 310 384 247 496 376 121 456 
202 1 1 0 50 384 262 514 379 69 187 
203 0 4 1 844 718 250 513 385 849 672 
204 1 2 0 180 50 221 518 394 34 211 
205 3 3 1 974 384 212 526 389 928 350 
206 2 3 0 310 384 308 515 388 187 456 
207 3 3 0 310 384 349 529 391 126 499 
208 0 1 1 714 384 331 524 384 724 398 
209 0 0 0 0 0 239 534 378 203 371 
210 2 3 1 974 384 284 529 386 937 396 
211 3 0 0 0 0 257 512 378 46 511 
212 1 1 1 714 384 215 530 387 736 332 
213 3 2 0 180 50 197 528 394 -17 434 
214 3 3 1 974 384 253 512 392 915 364 
215 2 0 1 0 0 329 524 401 780 398 
216 0 0 1 0 0 269 521 394 700 234 
217 3 1 1 714 384 262 530 402 705 387 
218 0 2 0 180 50 241 501 401 -25 416 
219 1 0 0 0 0 359 484 404 44 135 
220 3 2 0 180 50 249 520 396 23 392 
221 0 1 0 50 384 319 490 406 14 132 
222 1 0 0 0 0 201 530 423 51 163 
223 1 1 0 50 384 432 538 401 -44 35 
224 1 2 1 844 50 345 503 393 765 154 
225 0 4 1 844 718 319 537 413 895 729 
226 2 1 0 50 384 0 0 0 0 0 
227 3 1 0 50 384 534 505 390 82 580 
228 3 4 1 844 718 262 508 399 828 677 
229 0 2 1 844 50 208 494 390 788 58 
230 2 3 1 974 384 215 495 388 906 380 
231 2 1 0 50 384 240 499 385 90 260 
232 1 4 0 180 718 219 518 382 35 97 
233 0 1 1 714 384 356 528 385 722 395 
234 0 1 0 50 384 207 526 386 38 516 
235 0 4 1 844 718 219 507 394 765 647 
236 2 3 0 310 384 252 516 389 106 659 
237 1 4 1 844 718 310 519 391 825 706 
238 2 1 0 50 384 379 512 386 129 675 
239 1 1 0 50 384 338 519 379 60 100 
240 1 3 0 310 384 918 514 404 81 103 
241 0 3 1 974 384 308 512 387 937 398 
242 2 2 1 844 50 223 521 399 884 36 
243 3 0 0 0 0 223 521 388 71 482 
244 3 2 0 180 50 217 517 396 47 429 
245 3 1 0 50 384 247 520 399 83 771 
246 1 4 0 180 718 209 519 396 8 96 
247 2 2 0 180 50 487 524 393 34 513 
248 0 1 1 714 384 275 514 396 717 389 
249 3 3 1 974 384 262 518 386 880 389 
250 2 0 1 0 0 221 520 390 958 97 
251 1 0 1 0 0 342 522 392 1003 1 
252 1 2 1 844 50 259 520 390 974 16 
253 2 3 1 974 384 244 518 389 895 393 
254 0 3 0 310 384 229 524 392 92 361 
255 3 2 1 844 50 227 514 395 844 60 
256 1 1 1 714 384 324 521 390 715 393 
257 1 4 1 844 718 229 527 400 875 718 
258 3 0 1 0 0 396 524 400 863 616 
259 0 0 0 0 0 205 523 391 106 379 
260 1 3 1 974 384 266 520 395 977 374 
261 2 1 1 714 384 314 521 395 708 387 
262 3 3 0 310 384 239 516 396 99 492 
263 3 4 1 844 718 245 522 400 862 700 
264 0 3 0 310 384 342 517 398 -8 456 
265 3 0 0 0 0 330 521 395 195 605 
266 1 1 0 50 384 279 528 401 117 132 
267 1 4 0 180 718 207 524 390 54 99 
268 0 0 0 0 0 215 525 397 57 716 
269 2 3 0 310 384 275 519 399 83 745 
270 3 1 0 50 384 343 525 402 92 745 
271 1 0 1 0 0 284 516 399 965 77 
272 0 4 0 180 718 268 525 402 -1 390 
273 0 1 0 50 384 316 517 395 45 424 
274 3 4 1 844 718 279 506 398 873 693 
275 3 2 0 180 50 251 520 404 68 724 
276 0 0 0 0 0 295 518 395 143 393 
277 2 0 0 0 0 318 516 400 129 624 
278 1 1 0 50 384 267 526 396 118 59 
279 1 1 1 714 384 245 526 392 762 324 
280 3 1 1 714 384 288 516 400 704 390 
281 0 2 0 180 50 205 521 396 20 437 
282 3 3 1 974 384 235 513 396 980 395 
283 1 4 1 844 718 268 519 407 825 697 
284 2 4 0 180 718 306 514 398 -5 522 
285 3 1 0 50 384 290 521 402 133 627 
286 3 3 0 310 384 253 526 400 87 502 
287 3 0 1 0 0 333 508 393 949 340 
288 1 4 1 844 718 254 519 405 854 699 
289 1 4 0 180 718 256 526 394 59 176 
290 0 0 0 0 0 251 519 395 76 93 
291 2 3 1 974 384 297 515 397 992 408 
292 0 2 0 180 50 274 510 397 65 443 
293 1 1 1 714 384 323 522 404 730 397 
294 0 3 1 974 384 335 533 395 952 413 
295 0 1 0 50 384 279 525 396 67 471 
296 1 1 1 714 384 356 520 396 705 395 
297 2 3 0 310 384 420 526 401 86 651 
298 1 1 1 714 384 334 511 401 750 403 
299 0 2 0 180 50 205 520 395 4 476 
300 2 3 1 974 384 250 515 400 908 409 
301 2 4 1 844 718 320 516 403 769 645 
302 1 0 1 0 0 332 522 414 806 252 
303 0 4 0 180 718 206 525 396 78 424 
304 3 1 1 714 384 284 529 401 697 392 
305 0 4 1 844 718 272 528 402 801 625 
306 3 3 1 974 384 250 526 395 943 388 
307 1 4 1 844 718 235 526 401 812 657 
308 1 1 0 50 384 245 491 383 31 102 
309 1 1 0 50 384 392 522 394 -8 111 
310 1 0 1 0 0 243 518 390 947 151 
311 2 1 1 714 384 318 527 395 743 384 
312 1 3 1 974 384 271 516 391 968 385 
313 0 4 1 844 718 212 525 399 820 691 
314 1 1 0 50 384 264 524 387 95 147 
315 3 4 0 180 718 414 516 389 22 441 
316 0 2 1 844 50 301 511 394 930 36 
317 0 3 0 310 384 248 512 388 0 442 
318 3 3 0 310 384 287 515 392 62 573 
319 3 2 1 844 50 234 507 384 815 74 
320 1 2 1 844 50 229 512 383 885 7 
321 3 3 0 310 384 233 500 386 54 529 
322 2 0 1 0 0 204 516 401 1046 270 
323 0 2 1 844 50 297 524 394 808 29 
324 1 3 0 310 384 210 516 397 134 132 
325 1 3 0 310 384 273 509 389 120 372 
326 3 2 1 844 50 272 522 388 875 35 
327 0 3 1 974 384 212 514 387 890 396 
328 1 0 0 0 0 196 509 395 52 210 
329 0 0 1 0 0 263 516 391 941 372 
330 2 4 0 180 718 265 511 394 86 491 
331 1 2 1 844 50 287 515 386 825 33 
332 2 0 0 0 0 388 514 391 105 641 
333 2 3 1 974 384 278 513 389 889 393 
334 3 2 0 180 50 196 521 391 39 463 
335 3 0 0 0 0 304 520 392 82 652 
336 1 3 1 974 384 200 513 388 927 390 
337 2 0 1 0 0 238 508 397 901 361 
338 0 3 0 310 384 267 523 398 -43 417 
339 0 1 1 714 384 250 527 397 655 393 
340 3 1 0 50 384 0 0 0 0 0 
341 3 1 1 714 384 280 520 392 766 352 
342 1 2 1 844 50 209 520 391 882 38 
343 0 0 1 0 0 308 516 391 607 226 
344 0 2 0 180 50 294 513 391 72 477 
345 2 3 0 310 384 484 513 398 156 390 
346 0 2 1 844 50 278 522 395 848 65 
347 0 0 1 0 0 245 515 395 702 148 
348 1 0 1 0 0 221 498 397 805 52 
349 1 3 1 974 384 257 522 402 919 389 
350 2 2 0 180 50 191 516 398 81 492 
351 0 2 1 844 50 200 512 399 861 42 
352 3 0 0 0 0 315 511 392 -2 334 
353 0 2 0 180 50 319 499 392 85 88 
354 3 1 1 714 384 200 514 393 678 377 
355 3 4 0 180 718 257 502 386 86 400 
356 3 0 0 0 0 270 516 398 8 596 
357 3 4 1 844 718 287 515 396 910 687 
358 2 0 0 0 0 402 495 390 124 403 
359 1 2 0 180 50 301 522 391 59 85 
360 1 3 1 974 384 296 517 394 917 406 
361 0 2 1 844 50 229 507 393 834 75 
362 0 1 1 714 384 283 489 378 703 389 
363 0 4 1 844 718 202 516 396 794 658 
364 0 0 0 0 0 223 499 396 97 396 
365 3 2 1 844 50 236 511 392 845 44 
366 0 3 0 310 384 187 516 390 21 261 
367 0 2 1 844 50 219 498 388 822 70 
368 2 1 0 50 384 250 523 375 36 143 
369 3 3 0 310 384 196 528 390 -40 468 
370 2 3 1 974 384 187 514 388 933 392 
371 1 0 1 0 0 214 523 382 825 41 
372 2 4 1 844 718 233 518 387 900 762 
373 3 0 0 0 0 225 473 382 4 456 
374 3 2 0 180 50 304 511 394 -19 495 
375 3 1 1 714 384 213 470 395 716 378 
376 0 4 0 180 718 80 505 389 31 346 
377 0 0 0 0 0 443 520 403 -1 196 
378 2 4 1 844 718 246 502 399 868 677 
379 1 2 1 844 50 355 523 395 924 -9 
380 2 3 1 974 384 291 513 396 1056 370 
381 2 4 0 180 718 206 512 391 104 403 
382 3 1 1 714 384 526 590 328 450 343 
383 2 4 1 844 718 227 515 407 895 737 
384 1 3 0 310 384 240 509 399 75 349 
385 0 0 0 0 0 296 506 401 19 410 
386 3 4 0 180 718 257 502 394 90 738 
387 1 0 1 0 0 206 511 393 757 269 
388 0 1 0 50 384 188 519 393 -91 393 
389 3 1 0 50 384 339 512 389 12 443 
390 3 2 1 844 50 339 584 308 811 96 
391 2 1 0 50 384 486 495 404 34 423 
392 1 3 0 310 384 211 503 398 69 324 
393 0 2 1 844 50 172 514 402 869 68 
394 2 3 0 310 384 185 508 398 50 391 
395 0 2 0 180 50 170 502 394 21 409 
396 2 2 1 844 50 175 503 402 882 39 
397 0 4 1 844 718 213 501 405 819 688 
398 2 1 1 714 384 210 506 398 683 398 
399 1 3 0 310 384 183 507 392 100 358 
400 2 1 0 50 384 503 484 397 6 385 
401 2 4 0 180 718 244 497 376 69 318 
402 0 2 0 180 50 194 500 390 52 478 
403 2 2 0 180 50 205 501 385 83 624 
404 0 2 1 844 50 229 502 383 869 39 
405 2 0 1 0 0 204 501 388 893 200 
406 3 4 0 180 718 219 514 395 -27 525 
407 3 3 0 310 384 253 499 389 111 708 
408 1 2 1 844 50 251 510 391 852 28 
409 0 4 0 180 718 181 516 389 147 408 
410 2 1 0 50 384 236 517 393 131 394 
411 2 0 0 0 0 229 511 398 122 455 
412 0 4 0 180 718 290 511 395 147 439 
413 0 3 1 974 384 255 498 396 919 377 
414 1 3 0 310 384 250 493 386 -19 268 
415 3 2 1 844 50 188 507 389 794 51 
416 0 0 0 0 0 172 519 402 54 447 
417 1 2 1 844 50 235 509 401 835 50 
418 3 0 1 0 0 248 516 394 798 314 
419 2 0 1 0 0 249 513 396 917 544 
420 3 1 0 50 384 277 517 396 -41 445 
421 1 2 1 844 50 193 509 391 852 49 
422 0 0 0 0 0 265 514 398 139 261 
423 3 1 1 714 384 216 511 392 698 237 
424 3 1 0 50 384 298 520 404 -7 359 
425 3 1 1 714 384 221 506 393 687 381 
426 0 1 1 714 384 202 515 401 692 394 
427 0 3 1 974 384 213 520 410 894 396 
428 1 3 1 974 384 208 514 399 865 386 
429 2 4 0 180 718 315 521 397 64 415 
430 0 3 0 310 384 214 514 402 6 478 
431 0 4 0 180 718 207 503 400 -15 276 
432 3 1 1 714 384 259 501 397 685 389 
433 3 4 0 180 718 223 513 395 91 450 
434 2 2 0 180 50 269 511 401 130 633 
435 3 1 1 714 384 253 509 398 688 387 
436 2 4 0 180 718 224 513 400 107 446 
437 3 2 1 844 50 222 509 402 812 97 
438 2 0 1 0 0 282 514 393 729 315 
439 0 0 1 0 0 269 517 401 801 451 
440 0 3 1 974 384 303 508 393 944 392 
441 1 1 0 50 384 239 499 395 64 302 
442 0 4 0 180 718 222 499 394 3 347 
443 3 0 1 0 0 232 508 389 893 451 
444 3 4 1 844 718 263 513 395 833 675 
445 3 4 1 844 718 286 514 393 889 720 
446 3 1 0 50 384 188 515 391 130 459 
447 3 1 1 714 384 241 510 389 725 375 
448 3 4 0 180 718 0 0 0 0 0 
449 1 0 0 0 0 383 504 391 34 279 
450 3 1 0 50 384 194 508 392 30 432 
451 3 3 0 310 384 247 506 390 84 472 
452 2 4 0 180 718 424 514 393 94 429 
453 2 0 1 0 0 256 519 392 952 368 
454 2 0 1 0 0 238 518 397 902 582 
455 3 4 1 844 718 263 526 402 862 715 
456 1 0 1 0 0 239 522 385 738 105 
457 2 2 0 180 50 220 522 392 102 435 
458 1 0 1 0 0 215 518 392 720 55 
459 3 3 1 974 384 177 495 394 975 408 
460 3 3 1 974 384 236 515 385 954 397 
461 3 0 1 0 0 259 512 393 819 410 
462 0 1 0 50 384 171 517 391 21 446 
463 2 4 1 844 718 219 508 384 852 669 
464 2 4 1 844 718 212 500 398 868 687 
465 1 2 0 180 50 183 514 387 89 388 
466 2 1 1 714 384 206 508 385 721 367 
467 1 4 0 180 718 207 507 387 132 231 
468 3 0 1 0 0 285 523 397 888 577 
469 1 4 1 844 718 247 522 395 904 720 
470 1 0 0 0 0 172 520 390 42 390 
471 0 0 1 0 0 212 519 387 891 496 
472 0 1 0 50 384 360 523 387 25 355 
473 1 3 0 310 384 188 520 390 23 529 
474 2 4 1 844 718 189 506 407 896 709 
475 3 3 1 974 384 192 504 389 954 391 
476 1 4 0 180 718 225 521 392 14 412 
477 1 2 1 844 50 217 523 390 851 40 
478 1 0 0 0 0 207 521 395 100 353 
479 2 4 1 844 718 192 510 397 922 683 
480 1 0 0 0 0 334 515 393 68 153 
481 2 3 1 974 384 246 509 380 913 392 
482 2 3 0 310 384 215 511 378 105 384 
483 0 1 0 50 384 305 516 378 -1 388 
484 2 3 0 310 384 257 517 379 119 426 
485 0 3 1 974 384 206 510 381 935 391 
486 3 1 1 714 384 209 513 375 694 376 
487 1 2 0 180 50 184 511 381 123 365 
488 1 4 0 180 718 197 516 374 118 311 
489 0 1 1 714 384 223 517 375 697 357 
490 0 1 1 714 384 319 523 376 716 382 
491 0 1 0 50 384 183 528 379 -16 408 
492 0 1 0 50 384 260 518 374 32 473 
493 2 4 0 180 718 238 518 374 176 382 
494 1 4 0 180 718 163 503 375 112 537 
495 0 3 1 974 384 184 514 380 954 389 
496 1 2 0 180 50 225 508 385 59 377 
497 0 1 1 714 384 206 504 368 694 367 
498 0 4 0 180 718 217 470 361 54 331 
499 1 2 0 180 50 189 503 374 99 288 
500 2 2 1 844 50 188 518 363 828 83 
501 0 2 1 844 50 277 491 374 815 29 
502 1 3 1 974 384 222 499 375 896 386 
503 2 1 0 50 384 190 505 380 66 276 
504 3 1 0 50 384 442 499 379 -4 482 
505 2 2 1 844 50 170 514 377 891 37 
506 3 4 0 180 718 214 504 381 88 590 
507 0 1 1 714 384 234 510 370 680 367 
508 1 3 1 974 384 219 517 377 933 382 
509 1 3 0 310 384 167 502 371 111 96 
510 0 0 1 0 0 294 492 361 928 332 
511 0 0 1 0 0 230 505 372 892 421 
512 3 4 1 844 718 279 506 378 850 718 
513 1 0 1 0 0 231 516 370 845 310 
514 1 2 0 180 50 201 518 368 65 199 
515 1 1 1 714 384 210 508 367 706 353 
516 1 2 0 180 50 171 508 363 108 302 
517 2 1 1 714 384 257 514 360 710 365 
518 0 0 1 0 0 362 496 366 698 406 
519 2 2 0 180 50 236 509 372 84 342 
520 1 4 0 180 718 336 506 370 93 15 
521 3 0 1 0 0 308 507 371 932 534 
522 2 2 1 844 50 184 509 372 847 25 
523 1 2 0 180 50 177 496 364 88 154 
524 0 4 0 180 718 217 523 365 74 65 
525 3 0 1 0 0 227 513 368 896 361 
526 1 3 0 310 384 190 520 375 -10 252 
527 3 1 1 714 384 270 522 370 715 383 
528 0 0 1 0 0 251 508 369 759 429 
529 1 1 0 50 384 264 515 368 19 124 
530 2 4 0 180 718 209 518 371 99 408 
531 2 1 0 50 384 160 520 375 100 618 
532 1 3 0 310 384 239 512 370 11 384 
533 2 2 1 844 50 175 516 364 817 75 
534 2 2 1 844 50 221 508 370 836 60 
535 2 1 1 714 384 238 510 356 724 358 
536 2 3 0 310 384 140 521 370 76 385 
537 1 4 1 844 718 256 499 360 866 696 
538 3 2 0 180 50 165 498 361 93 401 
539 2 3 1 974 384 181 515 353 968 383 
540 2 2 0 180 50 325 484 357 415 356 
541 1 0 1 0 0 261 513 359 876 59 
542 3 2 0 180 50 312 505 373 103 396 
543 0 4 1 844 718 228 505 380 840 693 
544 3 0 0 0 0 285 519 375 72 404 
545 0 1 1 714 384 241 529 375 666 380 
546 0 0 0 0 0 241 510 380 63 542 
547 0 2 1 844 50 211 511 373 876 36 
548 2 4 1 844 718 196 513 373 860 711 
549 1 4 1 844 718 196 508 370 835 689 
550 1 4 1 844 718 204 497 368 811 650 
551 0 3 0 310 384 220 478 366 66 394 
552 1 2 0 180 50 320 514 370 137 182 
553 3 4 1 844 718 185 496 371 827 655 
554 0 2 0 180 50 257 503 371 104 411 
555 1 3 1 974 384 266 503 370 969 361 
556 0 3 1 974 384 207 504 373 926 376 
557 3 2 0 180 50 249 490 370 51 441 
558 3 4 0 180 718 287 513 382 122 667 
559 2 3 0 310 384 222 493 373 14 561 
560 2 1 0 50 384 143 508 374 -112 478 
561 1 1 1 714 384 313 516 381 709 384 
562 2 0 0 0 0 207 504 383 141 393 
563 3 3 1 974 384 206 518 376 980 422 
564 3 0 1 0 0 193 509 373 939 327 
565 2 0 0 0 0 195 518 376 46 469 
566 2 2 1 844 50 180 521 369 804 32 
567 2 3 1 974 384 185 513 365 986 406 
568 1 2 1 844 50 197 508 360 817 52 
569 3 3 1 974 384 178 499 363 977 400 
570 1 3 1 974 384 191 489 362 919 377 
571 2 0 1 0 0 210 491 355 911 416 
572 2 0 1 0 0 598 520 369 945 552 
573 3 0 0 0 0 245 509 368 54 409 
574 2 0 1 0 0 229 504 367 1002 442 
575 1 0 0 0 0 191 524 366 56 293 
576 0 0 1 0 0 191 523 362 935 192 
577 1 0 0 0 0 288 522 359 -31 69 
578 3 2 1 844 50 219 521 363 812 49 
579 3 0 0 0 0 48 434 366 439 431 
580 1 0 1 0 0 281 518 363 766 88 
581 0 1 0 50 384 195 525 367 4 334 
582 3 3 0 310 384 164 515 361 -148 501 
583 3 0 1 0 0 269 620 365 764 379 
584 3 3 0 310 384 363 512 366 -48 454 
585 2 2 1 844 50 200 521 369 860 54 
586 0 4 1 844 718 199 510 372 829 723 
587 0 4 0 180 718 235 484 364 24 408 
588 2 4 1 844 718 207 492 374 794 618 
589 2 2 1 844 50 200 510 371 842 11 
590 0 3 1 974 384 236 504 373 977 404 
591 2 4 1 844 718 362 510 375 841 672 
592 2 4 1 844 718 270 462 368 875 659 
593 2 2 0 180 50 177 519 377 56 433 
594 2 1 1 714 384 278 494 353 572 428 
595 2 3 0 310 384 379 504 372 124 375 
596 0 2 1 844 50 223 505 367 852 35 
597 0 1 0 50 384 557 506 366 80 365 
598 0 4 1 844 718 243 506 379 858 742 
599 3 0 0 0 0 194 508 375 44 455 
600 1 4 1 844 718 234 512 376 881 730 
601 1 3 0 310 384 318 502 369 148 220 
602 0 1 0 50 384 216 505 375 77 351 
603 0 0 1 0 0 243 503 367 1021 391 
604 0 4 1 844 718 231 506 371 857 711 
605 2 2 1 844 50 181 512 368 856 44 
606 3 0 1 0 0 238 515 363 875 607 
607 2 1 1 714 384 206 512 365 713 374 
608 1 4 0 180 718 180 503 362 -36 518 
609 1 1 0 50 384 293 514 368 153 450 
610 1 0 0 0 0 290 524 368 38 672 
611 3 4 0 180 718 235 518 370 115 688 
612 2 4 0 180 718 218 516 374 94 829 
613 0 4 1 844 718 249 515 368 842 676 
614 1 3 1 974 384 205 530 364 957 391 
615 2 3 1 974 384 263 525 368 975 425 
616 3 2 1 844 50 232 524 354 831 30 
617 1 0 0 0 0 202 515 364 139 327 
618 2 0 0 0 0 279 512 366 92 423 
619 1 4 0 180 718 389 522 362 45 117 
620 2 0 0 0 0 689 506 375 -94 694 
621 2 2 0 180 50 291 480 391 -48 473 
622 2 4 1 844 718 453 521 382 819 477 
623 0 0 0 0 0 251 512 381 -71 430 
624 3 2 0 180 50 591 488 383 61 602 
625 3 2 1 844 50 184 504 383 823 33 
626 3 4 0 180 718 287 453 371 77 414 
627 2 0 1 0 0 416 515 389 998 373 
628 3 3 0 310 384 389 477 383 -28 451 
629 1 2 1 844 50 261 518 386 854 25 
630 2 1 0 50 384 243 512 379 118 394 
631 2 0 0 0 0 206 464 353 -39 430 
632 2 4 0 180 718 239 499 368 80 431 
633 0 1 1 714 384 201 489 380 746 359 
634 2 2 0 180 50 189 485 358 94 568 
635 1 2 1 844 50 176 496 369 845 32 
636 1 3 0 310 384 164 507 374 28 364 
637 0 3 0 310 384 182 509 377 65 412 
638 2 1 0 50 384 237 509 374 175 476 
639 0 4 0 180 718 275 509 372 126 365 
