# Supplementary material for: Lack of Multisensory Integration in Hemianopia: No Influence of Visual Stimuli on Aurally Guided Saccades to the Blind Hemifield
Source: PLoS One. 2015 Apr 2;10(4):e0122054. doi: 10.1371/journal.pone.0122054 (PMC4383622; doi:10.1371/journal.pone.0122054)
Supplement: S1 Dataset — (ZIP) [file pone.0122054.s001.zip › S1 Data_Experiment1/H2EXP.ma]

0 1 4 0 180 718 1229 503 379 248 732 
1 0 1 1 714 384 0 0 0 0 0 
2 3 3 0 310 384 625 506 382 368 364 
3 2 4 0 180 718 0 0 0 0 0 
4 1 0 1 0 0 570 507 377 611 381 
5 0 0 1 0 0 341 503 376 816 442 
6 2 0 1 0 0 354 509 382 1048 651 
7 1 1 1 714 384 271 507 381 904 421 
8 0 2 1 844 50 484 509 376 824 473 
9 1 4 1 844 718 289 503 379 911 457 
10 3 4 1 844 718 319 516 377 1000 570 
11 2 1 1 714 384 412 504 369 904 547 
12 2 1 0 50 384 982 509 378 -25 377 
13 1 3 0 310 384 1250 501 379 192 370 
14 2 0 0 0 0 561 503 370 629 340 
15 1 3 1 974 384 423 507 381 1024 632 
16 0 4 0 180 718 371 509 375 225 609 
17 3 3 1 974 384 704 506 382 862 371 
18 0 3 1 974 384 408 502 386 813 356 
19 0 1 0 50 384 607 513 372 -59 319 
20 1 2 1 844 50 588 510 378 856 428 
21 3 1 1 714 384 466 503 376 888 452 
22 1 1 0 50 384 793 498 384 -26 356 
23 3 4 0 180 718 380 498 382 23 706 
24 0 2 0 180 50 584 500 383 436 288 
25 0 3 0 310 384 774 510 377 30 301 
26 2 4 1 844 718 619 508 376 800 320 
27 3 1 0 50 384 737 510 380 -34 200 
28 2 3 1 974 384 522 507 374 772 420 
29 2 3 0 310 384 325 500 370 308 336 
30 3 0 1 0 0 431 504 384 963 646 
31 3 2 1 844 50 618 510 377 1041 562 
32 0 0 0 0 0 704 505 382 83 257 
33 3 0 0 0 0 278 505 378 159 408 
34 1 0 0 0 0 518 500 374 931 325 
35 1 2 0 180 50 843 498 372 43 170 
36 2 2 1 844 50 297 500 382 883 369 
37 2 2 0 180 50 491 497 383 324 188 
38 0 4 1 844 718 545 509 373 822 425 
39 3 2 0 180 50 640 515 383 147 56 
40 1 4 0 180 718 812 501 380 178 559 
41 0 0 1 0 0 524 510 379 802 298 
42 0 2 0 180 50 408 508 380 531 267 
43 1 2 1 844 50 439 516 389 877 532 
44 1 1 0 50 384 684 501 375 63 321 
45 2 2 1 844 50 608 505 367 848 383 
46 2 3 1 974 384 609 500 392 924 377 
47 2 3 0 310 384 675 500 380 94 298 
48 1 3 0 310 384 691 502 380 197 391 
49 3 2 1 844 50 551 508 382 728 297 
50 3 3 0 310 384 766 494 378 10 331 
51 1 0 0 0 0 632 500 374 755 272 
52 0 3 1 974 384 651 499 377 813 396 
53 1 4 1 844 718 367 500 373 961 479 
54 3 2 0 180 50 422 498 374 262 193 
55 0 3 0 310 384 825 480 372 83 368 
56 0 4 1 844 718 681 493 378 862 387 
57 0 0 1 0 0 381 495 378 808 293 
58 2 1 1 714 384 457 501 387 934 415 
59 3 0 1 0 0 751 492 381 873 435 
60 2 1 1 714 384 505 503 391 853 358 
61 0 1 0 50 384 391 501 382 15 316 
62 1 2 1 844 50 274 504 390 738 386 
63 3 2 0 180 50 651 490 380 96 198 
64 0 4 0 180 718 838 495 382 101 641 
65 2 0 0 0 0 877 499 382 48 306 
66 0 0 1 0 0 507 498 391 736 345 
67 0 3 0 310 384 628 491 389 48 335 
68 3 4 1 844 718 421 502 381 863 477 
69 3 3 0 310 384 520 494 374 65 320 
70 2 3 0 310 384 846 512 392 139 263 
71 2 2 0 180 50 780 505 385 152 194 
72 3 4 0 180 718 681 492 384 151 628 
73 1 2 1 844 50 535 510 380 649 371 
74 2 2 0 180 50 433 504 382 119 165 
75 2 2 0 180 50 544 497 370 90 149 
76 0 0 0 0 0 428 499 379 181 115 
77 0 3 0 310 384 735 495 373 167 385 
78 1 1 1 714 384 390 494 373 752 399 
79 0 2 1 844 50 421 496 378 991 430 
80 3 3 1 974 384 668 499 383 789 410 
81 2 1 1 714 384 558 505 380 826 339 
82 1 0 0 0 0 600 489 381 99 210 
83 3 2 1 844 50 568 503 386 798 358 
84 1 2 0 180 50 398 489 376 272 162 
85 2 0 0 0 0 447 502 386 95 557 
86 1 2 0 180 50 864 487 381 160 181 
87 3 2 0 180 50 401 496 371 203 138 
88 0 4 0 180 718 457 493 382 79 667 
89 2 2 0 180 50 481 489 377 211 155 
90 2 3 1 974 384 497 498 389 876 391 
91 0 2 1 844 50 554 495 379 640 302 
92 1 1 1 714 384 492 507 380 907 394 
93 3 4 0 180 718 787 499 384 22 684 
94 3 1 0 50 384 325 497 373 629 312 
95 0 3 0 310 384 733 492 370 67 370 
96 1 4 0 180 718 449 500 363 62 608 
97 2 1 0 50 384 674 502 376 78 346 
98 2 3 0 310 384 695 500 375 139 359 
99 1 3 0 310 384 665 501 373 119 360 
100 0 4 1 844 718 547 503 375 878 249 
101 2 2 1 844 50 559 507 378 838 251 
102 2 2 0 180 50 543 506 375 195 158 
103 3 4 0 180 718 568 510 375 111 643 
104 0 1 0 50 384 662 509 370 113 341 
105 0 1 0 50 384 546 504 376 87 363 
106 0 0 0 0 0 954 498 377 114 128 
107 1 2 1 844 50 458 501 381 768 349 
108 3 1 0 50 384 462 508 365 100 356 
109 0 3 0 310 384 429 517 379 73 335 
110 0 1 1 714 384 396 500 383 852 336 
111 2 0 0 0 0 510 493 378 809 234 
112 3 2 1 844 50 442 496 384 787 357 
113 0 2 0 180 50 472 496 377 128 114 
114 3 0 1 0 0 384 499 392 894 337 
115 1 2 1 844 50 374 499 377 932 224 
116 3 1 0 50 384 390 499 384 83 371 
117 0 0 0 0 0 392 498 382 180 150 
118 0 3 1 974 384 925 500 384 106 150 
119 0 2 1 844 50 465 502 385 809 287 
120 3 2 1 844 50 740 507 381 997 214 
121 0 3 0 310 384 444 506 376 198 274 
122 0 3 1 974 384 308 496 375 927 255 
123 2 0 1 0 0 387 500 378 856 333 
124 3 0 0 0 0 520 505 377 85 340 
125 2 4 1 844 718 430 507 379 824 342 
126 2 0 1 0 0 279 502 377 989 250 
127 2 2 0 180 50 549 499 382 90 129 
128 2 3 0 310 384 383 500 373 151 385 
129 0 4 0 180 718 547 495 380 126 597 
130 3 1 0 50 384 729 491 381 125 369 
131 1 3 0 310 384 436 498 376 122 337 
132 2 3 0 310 384 437 498 391 129 351 
133 1 1 0 50 384 607 490 381 212 360 
134 1 2 0 180 50 403 496 378 190 145 
135 2 3 1 974 384 508 498 382 671 351 
136 2 4 0 180 718 445 498 384 136 660 
137 3 3 0 310 384 445 489 387 296 365 
138 1 1 0 50 384 449 493 373 107 343 
139 0 2 0 180 50 539 499 383 200 153 
140 2 1 0 50 384 934 502 383 135 355 
141 0 4 1 844 718 441 498 378 729 354 
142 3 0 1 0 0 444 496 387 806 398 
143 3 4 0 180 718 499 489 382 85 639 
144 0 0 1 0 0 387 498 375 774 319 
145 0 1 1 714 384 556 508 389 830 368 
146 3 1 1 714 384 520 507 384 977 403 
147 1 4 1 844 718 286 495 387 954 550 
148 0 0 1 0 0 508 499 381 1009 637 
149 3 4 0 180 718 746 500 381 123 568 
150 1 3 1 974 384 291 500 370 832 359 
151 3 4 1 844 718 335 503 374 968 315 
152 0 3 1 974 384 553 488 383 794 565 
153 3 3 0 310 384 556 501 377 173 362 
154 0 1 1 714 384 0 0 0 0 0 
155 1 3 1 974 384 307 496 381 746 399 
156 2 3 0 310 384 436 489 371 294 362 
157 1 2 0 180 50 385 492 381 239 155 
158 0 1 0 50 384 442 493 378 123 371 
159 0 0 0 0 0 526 490 383 147 556 
160 1 4 0 180 718 485 499 382 158 683 
161 1 4 1 844 718 283 493 374 816 381 
162 3 1 1 714 384 386 497 378 913 667 
163 2 3 1 974 384 280 497 374 993 410 
164 0 0 0 0 0 452 504 373 170 299 
165 2 4 0 180 718 477 489 383 151 688 
166 0 0 1 0 0 282 490 380 726 366 
167 3 4 1 844 718 308 495 372 760 403 
168 2 0 0 0 0 676 493 381 112 446 
169 1 4 0 180 718 320 496 378 238 552 
170 1 0 0 0 0 421 490 383 114 640 
171 2 1 0 50 384 419 486 378 239 358 
172 2 1 1 714 384 398 492 375 754 392 
173 1 0 1 0 0 280 494 387 804 460 
174 1 4 1 844 718 456 492 374 805 456 
175 1 2 0 180 50 454 493 377 211 128 
176 1 0 0 0 0 677 494 381 209 127 
177 1 2 0 180 50 409 492 381 198 118 
178 2 2 0 180 50 579 496 380 208 169 
179 3 4 0 180 718 434 490 376 94 710 
180 1 0 0 0 0 672 492 380 645 364 
181 1 2 1 844 50 530 504 379 863 385 
182 2 0 1 0 0 475 490 381 806 454 
183 0 1 1 714 384 849 489 386 816 582 
184 3 3 0 310 384 112 494 381 445 369 
185 0 3 1 974 384 576 494 379 659 357 
186 0 0 0 0 0 579 490 384 150 136 
187 2 1 0 50 384 790 491 380 104 365 
188 2 0 0 0 0 847 485 380 119 411 
189 3 2 0 180 50 456 482 381 228 155 
190 2 4 1 844 718 543 492 377 883 393 
191 3 3 1 974 384 581 505 374 872 409 
192 2 1 0 50 384 473 491 378 53 359 
193 0 1 1 714 384 478 494 380 861 433 
194 3 0 1 0 0 270 487 373 935 473 
195 0 0 1 0 0 674 489 379 790 533 
196 2 2 1 844 50 613 490 365 923 510 
197 1 0 0 0 0 700 484 380 720 395 
198 2 4 1 844 718 498 497 375 889 439 
199 1 1 1 714 384 580 494 372 798 421 
200 2 1 0 50 384 553 485 371 99 366 
201 3 2 1 844 50 422 486 371 752 428 
202 2 2 0 180 50 512 496 376 232 111 
203 3 3 1 974 384 277 496 376 806 504 
204 0 1 1 714 384 421 493 381 783 366 
205 1 1 0 50 384 554 491 376 83 346 
206 0 4 0 180 718 388 488 376 51 655 
207 2 2 1 844 50 522 489 370 799 367 
208 0 0 0 0 0 562 491 393 118 602 
209 0 1 0 50 384 433 490 375 135 372 
210 2 3 0 310 384 845 494 378 129 347 
211 2 2 0 180 50 527 498 376 237 112 
212 0 1 1 714 384 433 493 377 873 142 
213 0 2 0 180 50 299 492 370 199 128 
214 1 0 1 0 0 406 492 379 861 367 
215 2 4 0 180 718 750 488 380 93 625 
216 1 3 0 310 384 686 489 373 108 355 
217 3 3 0 310 384 677 481 377 205 349 
218 2 2 1 844 50 436 488 373 803 376 
219 3 2 0 180 50 753 479 374 184 168 
220 2 2 1 844 50 743 504 382 878 439 
221 2 1 1 714 384 522 494 386 926 500 
222 0 3 1 974 384 514 492 378 797 472 
223 0 1 0 50 384 797 502 374 102 363 
224 1 0 1 0 0 420 503 381 823 407 
225 1 3 0 310 384 476 497 383 200 365 
226 2 4 1 844 718 537 489 376 731 389 
227 2 4 0 180 718 655 491 377 132 635 
228 0 0 0 0 0 804 489 386 158 620 
229 3 4 0 180 718 513 486 376 149 678 
230 1 0 0 0 0 711 490 382 165 334 
231 3 4 1 844 718 363 490 379 844 413 
232 1 3 1 974 384 499 494 372 1001 495 
233 3 0 0 0 0 637 495 378 134 608 
234 2 4 0 180 718 755 481 375 97 657 
235 0 4 0 180 718 411 487 378 155 705 
236 1 0 1 0 0 492 491 374 786 370 
237 3 2 1 844 50 293 495 379 856 338 
238 0 4 1 844 718 616 503 375 834 417 
239 0 4 1 844 718 290 491 387 962 422 
240 3 4 0 180 718 418 517 400 222 688 
241 3 2 1 844 50 519 512 398 795 381 
242 0 1 0 50 384 381 516 381 109 363 
243 1 0 1 0 0 466 547 377 821 378 
244 2 4 0 180 718 447 519 394 237 723 
245 1 2 0 180 50 341 515 382 291 101 
246 2 1 0 50 384 450 511 387 95 370 
247 2 0 0 0 0 649 513 393 98 363 
248 1 4 1 844 718 499 513 378 845 404 
249 2 2 0 180 50 376 519 387 307 174 
250 1 1 0 50 384 385 513 392 85 385 
251 2 3 1 974 384 453 521 392 929 448 
252 0 4 1 844 718 410 518 389 933 397 
253 0 2 1 844 50 459 511 395 960 647 
254 2 1 1 714 384 355 518 391 887 587 
255 3 2 0 180 50 594 518 389 235 169 
256 1 0 1 0 0 328 519 399 659 408 
257 0 0 1 0 0 594 528 388 832 355 
258 1 3 0 310 384 638 512 389 96 358 
259 2 0 0 0 0 654 541 392 203 334 
260 2 4 1 844 718 441 518 391 843 397 
261 2 0 1 0 0 371 519 386 907 510 
262 1 1 0 50 384 699 520 398 90 357 
263 0 2 1 844 50 351 515 393 845 395 
264 1 3 1 974 384 444 516 384 842 384 
265 2 4 1 844 718 297 516 396 902 597 
266 3 0 0 0 0 709 506 386 168 211 
267 1 1 1 714 384 435 513 398 915 470 
268 2 0 0 0 0 519 510 400 141 597 
269 2 2 0 180 50 722 508 390 234 234 
270 1 1 1 714 384 963 496 388 781 438 
271 0 2 0 180 50 804 520 390 200 112 
272 3 3 0 310 384 537 516 389 199 359 
273 1 3 0 310 384 425 512 385 324 368 
274 1 4 0 180 718 538 504 383 116 574 
275 3 1 0 50 384 664 500 382 105 345 
276 1 2 0 180 50 348 512 388 198 109 
277 0 3 0 310 384 670 511 388 173 385 
278 3 0 1 0 0 626 507 386 776 392 
279 3 4 1 844 718 439 509 393 926 562 
280 0 1 0 50 384 648 524 387 109 352 
281 2 2 1 844 50 581 521 374 752 400 
282 1 4 1 844 718 241 520 388 856 355 
283 1 0 0 0 0 305 506 393 163 549 
284 2 0 1 0 0 331 510 383 923 405 
285 2 1 1 714 384 467 508 381 882 370 
286 2 4 0 180 718 466 507 388 151 703 
287 1 4 0 180 718 321 510 386 198 718 
288 1 1 0 50 384 456 498 391 122 344 
289 2 0 1 0 0 392 516 384 823 378 
290 0 1 1 714 384 588 517 377 871 401 
291 1 4 1 844 718 460 513 390 885 400 
292 3 2 0 180 50 630 507 385 188 136 
293 0 1 1 714 384 576 517 391 858 465 
294 0 1 0 50 384 720 512 383 139 359 
295 0 3 1 974 384 417 515 386 777 402 
296 2 1 1 714 384 373 513 382 857 396 
297 3 4 1 844 718 437 516 397 893 492 
298 3 0 1 0 0 361 511 388 880 522 
299 2 1 0 50 384 661 514 388 157 359 
300 1 1 1 714 384 365 512 385 747 413 
301 1 3 1 974 384 398 511 392 851 432 
302 1 3 0 310 384 682 501 389 291 364 
303 3 1 0 50 384 414 510 384 125 372 
304 1 2 0 180 50 642 511 388 282 172 
305 2 3 1 974 384 413 518 392 813 445 
306 0 0 1 0 0 751 513 397 790 449 
307 1 3 1 974 384 470 512 386 858 443 
308 1 3 1 974 384 254 510 390 863 462 
309 2 0 0 0 0 851 517 385 453 550 
310 0 4 0 180 718 449 514 386 197 635 
311 3 4 1 844 718 363 515 386 824 416 
312 1 0 0 0 0 719 511 386 293 367 
313 2 3 1 974 384 468 519 389 797 391 
314 0 2 1 844 50 438 516 399 758 380 
315 2 3 1 974 384 447 513 386 819 385 
316 2 3 1 974 384 326 516 385 992 418 
317 1 1 0 50 384 401 513 374 89 360 
318 3 4 0 180 718 531 500 382 194 681 
319 3 3 1 974 384 475 520 385 614 365 
320 0 4 0 180 718 832 506 401 220 644 
321 2 0 1 0 0 289 509 403 926 476 
322 1 2 0 180 50 323 517 410 253 93 
323 3 0 1 0 0 506 505 405 741 434 
324 1 3 1 974 384 431 513 406 831 411 
325 0 2 0 180 50 382 509 405 249 103 
326 1 3 1 974 384 340 508 404 796 386 
327 3 0 0 0 0 610 503 400 103 373 
328 3 4 1 844 718 397 509 410 804 417 
329 2 1 0 50 384 556 500 405 152 368 
330 1 4 0 180 718 731 500 398 195 672 
331 3 3 1 974 384 518 501 397 779 401 
332 1 1 1 714 384 371 504 397 800 344 
333 1 4 1 844 718 426 503 401 616 383 
334 2 0 1 0 0 478 496 395 793 418 
335 1 0 1 0 0 430 499 403 831 510 
336 3 2 1 844 50 644 500 400 836 500 
337 1 1 0 50 384 709 493 406 118 356 
338 0 3 0 310 384 760 504 410 385 380 
339 2 4 1 844 718 613 499 409 693 415 
340 2 4 1 844 718 618 498 406 721 403 
341 1 4 1 844 718 608 495 409 801 423 
342 2 2 1 844 50 623 491 398 807 415 
343 3 1 1 714 384 486 492 402 886 402 
344 3 0 0 0 0 660 490 405 159 394 
345 2 2 1 844 50 407 494 404 818 413 
346 3 1 1 714 384 479 502 400 867 407 
347 3 1 1 714 384 558 492 402 798 396 
348 0 1 1 714 384 1028 494 409 730 381 
349 2 0 0 0 0 868 496 408 351 393 
350 0 4 0 180 718 687 489 412 211 624 
351 2 1 1 714 384 501 505 411 761 402 
352 1 4 1 844 718 416 501 398 811 369 
353 1 0 0 0 0 1380 493 416 235 453 
354 0 2 0 180 50 339 492 401 224 116 
355 3 3 1 974 384 556 495 406 715 408 
356 0 1 0 50 384 518 497 406 88 374 
357 0 3 0 310 384 563 491 407 346 387 
358 3 1 0 50 384 591 489 405 89 394 
359 0 1 0 50 384 671 487 399 136 356 
360 2 2 0 180 50 497 502 407 257 152 
361 1 3 0 310 384 655 505 414 346 390 
362 2 1 1 714 384 449 500 406 829 401 
363 0 2 1 844 50 486 503 403 844 517 
364 2 4 1 844 718 457 499 403 872 559 
365 1 2 0 180 50 627 498 400 289 170 
366 1 0 0 0 0 564 495 407 184 578 
367 1 2 0 180 50 711 490 407 245 105 
368 3 2 0 180 50 715 491 399 279 153 
369 2 1 1 714 384 476 491 405 852 437 
370 1 1 1 714 384 338 502 405 913 517 
371 1 3 1 974 384 393 495 404 919 544 
372 3 1 0 50 384 623 498 398 122 368 
373 0 1 1 714 384 850 502 408 795 456 
374 0 4 1 844 718 944 501 399 569 441 
375 0 0 0 0 0 725 493 409 133 407 
376 1 1 1 714 384 438 492 400 891 521 
377 3 3 1 974 384 829 491 402 899 516 
378 2 0 0 0 0 532 492 407 110 414 
379 0 1 0 50 384 301 488 396 109 379 
380 0 0 0 0 0 507 492 402 118 361 
381 0 2 0 180 50 527 490 402 223 126 
382 0 4 1 844 718 430 487 400 796 378 
383 2 1 1 714 384 447 498 404 855 512 
384 2 2 1 844 50 316 493 395 717 428 
385 0 1 0 50 384 472 485 400 89 367 
386 0 2 1 844 50 327 500 398 743 412 
387 0 2 1 844 50 487 491 399 895 316 
388 2 3 1 974 384 418 489 404 934 417 
389 1 4 1 844 718 373 493 396 830 416 
390 3 0 0 0 0 480 486 400 117 580 
391 1 4 0 180 718 336 486 402 181 665 
392 1 4 1 844 718 386 493 398 715 351 
393 1 1 0 50 384 708 490 397 107 357 
394 2 4 1 844 718 403 494 375 782 412 
395 2 4 0 180 718 728 482 398 220 650 
396 0 3 1 974 384 491 492 385 716 401 
397 3 2 0 180 50 607 489 387 296 189 
398 0 3 0 310 384 727 478 398 368 397 
399 1 4 0 180 718 558 484 402 257 618 
400 3 0 0 0 0 1247 492 408 213 394 
401 0 4 1 844 718 393 483 399 774 381 
402 2 1 0 50 384 430 493 400 75 374 
403 0 1 1 714 384 462 486 398 777 538 
404 0 0 1 0 0 487 488 403 766 461 
405 0 4 1 844 718 495 486 394 806 472 
406 0 3 0 310 384 459 492 397 395 370 
407 3 0 0 0 0 650 490 398 261 353 
408 2 1 0 50 384 410 485 395 72 380 
409 3 1 1 714 384 312 490 394 782 397 
410 1 3 0 310 384 404 480 392 354 384 
411 1 3 1 974 384 336 488 390 838 402 
412 3 2 0 180 50 380 491 399 267 211 
413 3 1 0 50 384 473 481 376 136 368 
414 0 2 1 844 50 323 489 394 738 388 
415 0 3 1 974 384 496 487 392 764 451 
416 3 1 1 714 384 473 486 395 759 374 
417 0 4 1 844 718 355 492 400 749 398 
418 3 3 1 974 384 446 488 403 803 429 
419 3 3 1 974 384 492 499 395 776 418 
420 3 4 1 844 718 379 489 386 829 410 
421 2 3 0 310 384 517 492 399 321 394 
422 2 3 1 974 384 425 497 398 799 422 
423 3 0 1 0 0 224 487 401 860 397 
424 0 4 0 180 718 296 492 391 219 639 
425 3 3 0 310 384 422 491 396 342 381 
426 0 0 0 0 0 863 490 401 347 354 
427 3 1 0 50 384 463 486 399 140 375 
428 2 3 0 310 384 389 485 387 372 375 
429 3 3 0 310 384 677 483 385 380 386 
430 3 4 1 844 718 341 475 399 818 400 
431 3 0 1 0 0 678 488 391 748 405 
432 0 4 1 844 718 794 489 397 781 488 
433 1 1 1 714 384 494 493 390 835 457 
434 3 1 0 50 384 689 486 397 133 361 
435 1 2 1 844 50 421 492 387 801 397 
436 1 4 0 180 718 724 485 399 206 727 
437 0 4 0 180 718 727 485 407 236 622 
438 1 0 0 0 0 297 490 389 710 350 
439 3 3 0 310 384 496 492 396 323 402 
440 3 4 0 180 718 474 495 380 209 669 
441 3 2 1 844 50 447 498 384 839 372 
442 0 0 0 0 0 658 496 381 237 450 
443 0 2 1 844 50 356 490 379 828 400 
444 2 3 0 310 384 371 494 376 366 369 
445 2 0 1 0 0 235 493 387 958 394 
446 0 3 1 974 384 535 496 382 826 410 
447 2 3 1 974 384 410 492 389 828 450 
448 1 2 1 844 50 426 496 386 858 375 
449 3 1 1 714 384 422 491 381 830 436 
450 1 4 1 844 718 350 484 377 707 392 
451 1 3 1 974 384 605 490 375 706 349 
452 0 0 1 0 0 556 485 390 720 445 
453 3 4 1 844 718 489 491 393 731 420 
454 3 0 1 0 0 675 491 382 813 440 
455 2 0 0 0 0 1379 506 379 602 378 
456 3 1 1 714 384 268 485 375 904 514 
457 1 3 0 310 384 378 490 386 325 370 
458 3 2 0 180 50 399 493 373 284 231 
459 2 2 1 844 50 302 493 382 787 407 
460 0 3 0 310 384 679 490 374 347 368 
461 3 1 1 714 384 466 496 369 819 368 
462 3 2 0 180 50 650 486 372 248 135 
463 3 3 0 310 384 712 487 373 359 378 
464 1 4 0 180 718 711 481 374 216 670 
465 1 1 1 714 384 442 482 377 778 358 
466 1 3 0 310 384 544 487 374 386 365 
467 2 2 1 844 50 318 489 371 747 388 
468 0 4 0 180 718 900 482 372 259 575 
469 2 2 1 844 50 502 488 372 583 357 
470 1 3 0 310 384 354 490 379 332 366 
471 3 3 1 974 384 262 489 377 798 349 
472 1 1 0 50 384 605 485 375 162 367 
473 0 2 0 180 50 561 483 368 313 232 
474 3 0 1 0 0 243 486 372 876 417 
475 0 1 1 714 384 501 488 375 819 492 
476 0 0 1 0 0 593 491 372 762 429 
477 3 0 1 0 0 385 483 377 696 405 
478 1 0 0 0 0 748 496 379 356 306 
479 3 3 1 974 384 358 488 374 837 451 
480 1 1 1 714 384 392 491 363 715 398 
481 2 3 0 310 384 538 495 384 352 373 
482 3 4 0 180 718 433 488 372 264 580 
483 1 1 1 714 384 384 490 371 646 375 
484 1 1 1 714 384 310 482 346 651 354 
485 1 0 1 0 0 367 486 367 566 353 
486 1 3 1 974 384 462 486 365 729 359 
487 1 0 1 0 0 368 486 372 716 366 
488 0 3 1 974 384 362 494 382 740 426 
489 1 2 1 844 50 367 488 369 762 446 
490 0 4 1 844 718 573 493 368 775 408 
491 2 2 1 844 50 324 489 374 810 400 
492 1 1 0 50 384 953 483 363 276 349 
493 3 0 1 0 0 398 492 376 775 360 
494 1 2 0 180 50 710 483 368 310 210 
495 0 3 0 310 384 325 487 368 356 375 
496 0 3 1 974 384 377 499 373 841 359 
497 3 2 1 844 50 426 493 369 806 369 
498 3 1 0 50 384 665 487 361 213 361 
499 3 1 1 714 384 566 503 361 793 359 
500 0 2 0 180 50 681 472 367 287 189 
501 1 0 1 0 0 404 487 371 816 404 
502 0 3 0 310 384 722 485 368 314 372 
503 2 4 0 180 718 805 481 372 306 568 
504 1 2 1 844 50 446 484 375 743 339 
505 0 4 1 844 718 392 489 372 696 373 
506 1 4 1 844 718 401 482 382 769 365 
507 3 2 0 180 50 566 484 377 265 198 
508 1 2 1 844 50 568 476 370 737 359 
509 3 4 0 180 718 600 471 379 295 555 
510 0 1 1 714 384 906 534 365 667 368 
511 1 4 0 180 718 372 481 375 228 626 
512 3 4 1 844 718 783 484 379 719 367 
513 0 2 1 844 50 739 491 373 619 358 
514 1 0 1 0 0 302 488 374 755 348 
515 1 0 1 0 0 486 485 371 750 345 
516 3 2 1 844 50 456 497 370 760 357 
517 2 1 0 50 384 685 487 376 172 351 
518 0 0 1 0 0 410 491 363 775 353 
519 2 4 0 180 718 669 468 371 264 604 
520 2 4 1 844 718 434 506 368 759 337 
521 0 4 0 180 718 579 495 374 217 611 
522 3 3 1 974 384 412 498 377 797 352 
523 0 0 0 0 0 570 486 377 246 348 
524 2 2 0 180 50 823 484 370 310 211 
525 2 1 0 50 384 466 492 372 214 357 
526 3 2 0 180 50 462 481 370 266 174 
527 2 0 1 0 0 427 493 370 760 388 
528 3 0 0 0 0 566 493 362 193 342 
529 0 0 1 0 0 398 486 373 757 380 
530 2 4 1 844 718 297 498 360 839 517 
531 3 4 0 180 718 429 482 363 255 583 
532 1 1 1 714 384 416 489 371 759 363 
533 0 3 1 974 384 507 484 367 807 385 
534 3 3 0 310 384 341 491 355 371 361 
535 0 2 1 844 50 634 480 359 632 308 
536 2 4 0 180 718 878 489 355 274 642 
537 3 1 1 714 384 467 487 381 540 359 
538 3 1 0 50 384 425 491 365 156 351 
539 1 3 0 310 384 651 489 359 370 359 
540 3 3 0 310 384 725 486 368 390 361 
541 3 3 0 310 384 612 491 369 393 365 
542 0 2 0 180 50 554 486 369 289 195 
543 2 2 0 180 50 477 478 370 308 182 
544 3 3 0 310 384 402 479 380 382 368 
545 1 2 0 180 50 369 473 363 276 219 
546 3 2 1 844 50 365 447 372 673 349 
547 0 3 1 974 384 672 483 378 723 312 
548 0 2 1 844 50 424 487 377 781 361 
549 2 2 0 180 50 689 475 375 322 203 
550 2 4 1 844 718 574 511 373 816 324 
551 2 0 0 0 0 584 483 375 238 267 
552 3 0 1 0 0 1466 491 377 728 373 
553 3 4 0 180 718 692 490 376 226 642 
554 3 3 1 974 384 470 485 372 764 392 
555 1 1 0 50 384 706 468 372 275 349 
556 3 0 0 0 0 854 489 376 571 375 
557 0 0 0 0 0 479 488 371 262 383 
558 0 3 1 974 384 337 477 381 853 380 
559 3 0 0 0 0 1025 490 368 606 368 
560 3 4 1 844 718 520 486 377 871 368 
561 3 0 0 0 0 474 484 375 254 224 
562 2 1 1 714 384 430 490 365 838 364 
563 1 1 0 50 384 445 482 377 166 347 
564 1 4 0 180 718 648 485 376 241 635 
565 1 4 0 180 718 317 488 370 138 655 
566 2 1 0 50 384 658 483 379 182 364 
567 2 0 0 0 0 381 483 372 191 346 
568 1 4 0 180 718 431 485 382 248 650 
569 2 3 1 974 384 319 479 382 783 358 
570 0 0 0 0 0 274 494 376 217 348 
571 2 4 1 844 718 333 486 365 740 328 
572 1 0 1 0 0 290 486 379 723 490 
573 3 2 0 180 50 426 488 381 259 187 
574 2 0 1 0 0 482 499 369 811 347 
575 1 3 0 310 384 693 492 374 335 376 
576 3 2 1 844 50 355 531 365 718 371 
577 0 4 1 844 718 447 491 367 721 354 
578 2 3 0 310 384 387 489 379 337 365 
579 1 3 1 974 384 389 494 379 721 383 
580 1 0 0 0 0 611 489 376 630 362 
581 3 4 0 180 718 412 503 389 207 672 
582 0 3 0 310 384 367 499 379 365 361 
583 2 1 1 714 384 425 502 368 783 358 
584 3 1 0 50 384 443 491 378 133 364 
585 1 1 0 50 384 373 499 371 160 361 
586 3 0 0 0 0 697 482 373 242 305 
587 2 0 1 0 0 474 494 372 779 339 
588 1 2 0 180 50 492 491 367 295 178 
589 2 4 0 180 718 494 489 377 179 635 
590 2 3 1 974 384 249 489 375 759 364 
591 1 3 1 974 384 289 496 369 816 362 
592 0 0 1 0 0 434 495 373 787 404 
593 1 2 1 844 50 385 490 366 825 452 
594 2 3 0 310 384 293 494 375 375 366 
595 3 0 0 0 0 556 494 367 288 348 
596 0 4 0 180 718 621 495 367 389 403 
597 1 0 1 0 0 483 504 364 699 351 
598 2 4 0 180 718 716 504 373 233 638 
599 3 0 0 0 0 0 0 0 0 0 
600 1 2 1 844 50 420 504 374 662 372 
601 2 1 0 50 384 316 488 382 76 374 
602 0 1 1 714 384 311 492 379 727 342 
603 3 4 1 844 718 331 497 383 774 391 
604 2 0 1 0 0 336 500 378 845 392 
605 3 1 1 714 384 298 497 377 860 385 
606 1 2 1 844 50 549 496 380 647 378 
607 2 4 1 844 718 430 501 370 575 368 
608 2 3 1 974 384 385 506 373 867 404 
609 3 1 0 50 384 632 491 376 148 379 
610 2 1 1 714 384 472 486 380 588 365 
611 1 2 1 844 50 814 502 382 764 358 
612 2 3 0 310 384 331 483 392 363 370 
613 3 0 1 0 0 545 496 368 742 362 
614 3 1 1 714 384 390 505 380 616 369 
615 1 0 1 0 0 254 493 384 780 401 
616 2 3 0 310 384 359 499 380 372 356 
617 2 2 1 844 50 440 515 376 774 362 
618 1 4 1 844 718 343 490 376 572 361 
619 3 2 1 844 50 657 493 378 575 368 
620 2 0 1 0 0 391 504 367 616 346 
621 0 2 0 180 50 187 488 375 271 136 
622 0 1 0 50 384 412 491 376 123 361 
623 0 4 0 180 718 518 488 379 266 596 
624 0 4 0 180 718 777 484 377 250 722 
625 0 2 0 180 50 729 491 377 350 268 
626 0 2 0 180 50 786 484 380 266 143 
627 0 2 1 844 50 363 497 382 898 428 
628 3 2 1 844 50 616 489 376 789 419 
629 3 4 1 844 718 332 493 383 776 606 
630 3 3 1 974 384 135 579 377 502 367 
631 0 1 0 50 384 449 488 370 196 351 
632 3 3 1 974 384 269 501 376 803 393 
633 2 0 1 0 0 522 490 378 571 358 
634 1 0 0 0 0 0 0 0 0 0 
635 2 0 0 0 0 570 484 369 479 217 
636 3 1 1 714 384 368 482 374 806 392 
637 2 4 0 180 718 479 483 375 200 657 
638 2 4 0 180 718 656 473 379 244 585 
639 0 2 0 180 50 594 478 380 275 202 
