# Supplementary material for: Lack of Multisensory Integration in Hemianopia: No Influence of Visual Stimuli on Aurally Guided Saccades to the Blind Hemifield
Source: PLoS One. 2015 Apr 2;10(4):e0122054. doi: 10.1371/journal.pone.0122054 (PMC4383622; doi:10.1371/journal.pone.0122054)
Supplement: S1 Dataset — (ZIP) [file pone.0122054.s001.zip › S1 Data_Experiment1/H3EXP.ma]

0 2 1 0 50 384 360 519 371 101 385 
1 2 0 0 0 0 787 516 394 464 317 
2 2 4 0 180 718 314 503 385 220 625 
3 1 4 0 180 718 318 512 388 16 755 
4 3 1 0 50 384 307 511 384 92 413 
5 3 3 1 974 384 174 507 386 1106 421 
6 1 4 1 844 718 199 568 390 977 289 
7 3 0 0 0 0 303 512 378 188 393 
8 3 0 1 0 0 222 506 381 1114 261 
9 1 0 1 0 0 168 506 379 1066 78 
10 1 1 1 714 384 210 507 378 983 26 
11 3 4 1 844 718 153 509 370 1028 73 
12 3 2 1 844 50 169 533 368 1017 107 
13 2 3 1 974 384 199 509 378 964 98 
14 0 1 0 50 384 258 510 377 192 379 
15 1 2 1 844 50 215 525 370 1025 96 
16 1 0 0 0 0 237 516 363 94 -20 
17 1 1 0 50 384 277 542 375 42 369 
18 0 1 1 714 384 215 520 387 1034 166 
19 1 2 0 180 50 192 519 382 334 197 
20 2 1 1 714 384 172 505 378 1103 123 
21 3 3 0 310 384 309 509 380 317 378 
22 0 2 0 180 50 370 509 377 230 71 
23 0 3 0 310 384 280 507 391 334 402 
24 3 2 0 180 50 319 508 379 187 61 
25 2 4 1 844 718 221 506 376 1182 236 
26 0 2 1 844 50 180 515 374 953 206 
27 2 3 0 310 384 258 510 376 339 379 
28 3 1 1 714 384 434 520 385 1109 182 
29 0 4 1 844 718 198 513 384 935 123 
30 3 4 0 180 718 544 549 365 388 368 
31 0 0 1 0 0 196 510 375 958 98 
32 2 2 1 844 50 201 516 383 1012 70 
33 1 3 0 310 384 213 513 390 348 396 
34 0 0 0 0 0 296 516 374 26 -29 
35 0 4 0 180 718 208 507 370 211 679 
36 2 2 0 180 50 297 510 374 204 9 
37 1 3 1 974 384 162 518 378 995 182 
38 0 3 1 974 384 175 511 382 906 147 
39 2 0 1 0 0 189 515 374 993 56 
40 2 4 0 180 718 386 510 380 232 625 
41 0 0 1 0 0 209 504 375 893 100 
42 3 0 0 0 0 248 505 379 206 456 
43 0 3 1 974 384 182 503 356 1014 141 
44 1 0 1 0 0 164 500 387 961 108 
45 1 2 0 180 50 408 503 370 150 -14 
46 0 3 0 310 384 182 533 380 325 392 
47 2 2 0 180 50 355 510 377 250 87 
48 1 1 1 714 384 192 518 391 999 256 
49 0 3 0 310 384 200 526 395 348 404 
50 3 3 0 310 384 222 521 393 286 398 
51 0 4 0 180 718 253 513 389 127 728 
52 1 1 1 714 384 158 521 397 975 226 
53 1 2 0 180 50 297 531 391 224 90 
54 1 3 1 974 384 140 528 379 1039 44 
55 2 3 1 974 384 216 528 382 1108 114 
56 1 4 1 844 718 149 523 397 1010 196 
57 0 2 1 844 50 175 571 374 1004 205 
58 1 2 0 180 50 242 535 385 448 315 
59 3 0 1 0 0 214 506 373 779 500 
60 3 1 0 50 384 232 512 383 61 402 
61 2 4 1 844 718 218 544 392 1046 91 
62 3 3 1 974 384 213 517 377 1054 695 
63 0 2 1 844 50 172 543 376 793 137 
64 2 3 0 310 384 147 510 378 316 383 
65 2 0 0 0 0 356 550 385 350 389 
66 1 0 1 0 0 213 526 387 1044 243 
67 2 1 1 714 384 185 510 386 1101 165 
68 3 2 1 844 50 175 515 389 971 295 
69 3 2 1 844 50 192 537 386 985 339 
70 1 1 0 50 384 212 541 401 138 404 
71 1 4 1 844 718 221 527 376 1065 87 
72 1 3 1 974 384 177 629 374 1029 52 
73 0 1 0 50 384 251 518 402 89 407 
74 2 0 1 0 0 198 520 384 1008 81 
75 1 1 0 50 384 185 521 385 183 397 
76 2 1 0 50 384 379 926 111 142 350 
77 2 3 1 974 384 151 508 388 991 119 
78 1 2 0 180 50 179 516 380 315 142 
79 2 4 1 844 718 140 534 380 1111 218 
80 2 0 0 0 0 520 518 378 143 396 
81 3 2 0 180 50 282 505 379 236 142 
82 2 1 0 50 384 258 510 379 52 420 
83 2 2 0 180 50 392 503 387 233 104 
84 3 0 0 0 0 259 514 395 86 434 
85 2 4 0 180 718 288 500 393 184 719 
86 3 4 0 180 718 421 517 388 185 661 
87 0 0 1 0 0 175 509 379 843 162 
88 2 3 1 974 384 157 536 376 1082 159 
89 2 0 1 0 0 179 522 386 1027 283 
90 1 1 0 50 384 214 514 395 35 379 
91 2 2 1 844 50 182 529 387 1098 179 
92 0 2 0 180 50 308 876 373 145 176 
93 1 4 1 844 718 158 568 382 992 109 
94 1 3 1 974 384 137 529 384 996 125 
95 2 3 0 310 384 204 581 393 387 398 
96 3 1 0 50 384 299 514 391 128 368 
97 0 4 0 180 718 354 514 398 151 798 
98 0 3 1 974 384 258 517 385 1038 195 
99 1 2 0 180 50 226 547 388 270 170 
100 1 0 0 0 0 229 526 395 332 534 
101 2 3 1 974 384 201 512 396 1143 267 
102 0 0 0 0 0 205 548 394 435 386 
103 1 0 1 0 0 188 507 405 1009 298 
104 3 3 0 310 384 316 570 320 244 372 
105 0 2 0 180 50 318 518 373 452 293 
106 3 2 1 844 50 167 530 367 1092 281 
107 1 3 0 310 384 341 573 393 312 399 
108 1 4 0 180 718 211 543 392 265 627 
109 2 3 0 310 384 493 512 399 288 391 
110 3 0 0 0 0 286 550 390 388 406 
111 2 3 1 974 384 197 503 387 1034 143 
112 3 1 0 50 384 186 573 388 127 378 
113 1 3 1 974 384 108 494 387 929 350 
114 3 2 1 844 50 194 515 398 1041 428 
115 3 1 1 714 384 144 541 363 1049 104 
116 3 4 1 844 718 125 525 393 1011 262 
117 0 0 1 0 0 90 548 388 675 376 
118 3 3 1 974 384 189 543 401 1055 384 
119 2 2 1 844 50 131 547 356 1081 356 
120 0 1 0 50 384 344 495 385 109 387 
121 3 3 0 310 384 204 559 383 346 389 
122 1 0 1 0 0 68 525 388 930 292 
123 0 4 0 180 718 144 522 451 288 468 
124 2 2 1 844 50 220 490 402 1069 220 
125 0 1 1 714 384 340 507 386 782 214 
126 1 4 1 844 718 203 645 379 916 175 
127 1 3 1 974 384 192 538 359 977 147 
128 3 4 0 180 718 160 554 388 334 514 
129 3 1 0 50 384 212 514 406 117 365 
130 2 0 1 0 0 113 546 386 1091 110 
131 3 4 0 180 718 203 725 387 254 613 
132 1 0 1 0 0 230 576 401 951 296 
133 1 1 1 714 384 202 549 394 1038 70 
134 3 1 0 50 384 212 572 367 168 363 
135 1 4 0 180 718 210 634 351 396 443 
136 3 3 0 310 384 164 530 352 416 345 
137 2 4 1 844 718 269 513 402 1155 278 
138 2 4 1 844 718 233 561 399 1100 270 
139 0 0 1 0 0 187 518 384 903 242 
140 3 0 0 0 0 311 496 408 218 640 
141 0 4 0 180 718 238 493 410 214 687 
142 3 0 0 0 0 366 501 358 273 581 
143 1 0 0 0 0 263 518 368 165 258 
144 1 0 0 0 0 259 551 405 161 371 
145 1 3 1 974 384 63 548 379 495 382 
146 3 2 1 844 50 144 516 386 1123 385 
147 3 0 0 0 0 229 703 326 228 428 
148 1 4 0 180 718 772 128 551 171 675 
149 0 4 1 844 718 175 489 412 715 374 
150 3 4 1 844 718 211 496 431 977 422 
151 1 4 1 844 718 198 500 398 945 582 
152 3 3 0 310 384 249 442 403 320 399 
153 3 3 1 974 384 195 507 390 907 390 
154 1 3 1 974 384 143 500 381 984 291 
155 2 3 0 310 384 157 642 301 442 333 
156 1 1 0 50 384 279 512 400 75 399 
157 0 3 0 310 384 191 499 404 319 408 
158 1 2 1 844 50 201 533 406 827 342 
159 2 4 0 180 718 227 517 412 235 668 
160 0 3 1 974 384 568 508 401 1101 298 
161 2 3 1 974 384 278 538 402 1186 336 
162 1 2 1 844 50 199 543 406 1049 268 
163 3 1 1 714 384 177 506 387 1094 398 
164 2 2 1 844 50 154 569 372 1056 201 
165 2 3 0 310 384 204 527 414 338 412 
166 3 0 0 0 0 302 516 409 324 524 
167 1 1 0 50 384 176 553 389 168 401 
168 0 1 0 50 384 306 535 352 44 296 
169 3 0 0 0 0 543 116 341 171 357 
170 0 2 1 844 50 187 571 383 896 292 
171 0 2 1 844 50 193 503 397 926 90 
172 2 2 0 180 50 226 511 389 311 52 
173 0 0 1 0 0 205 525 394 959 365 
174 2 2 0 180 50 547 210 404 255 429 
175 1 2 1 844 50 218 498 414 1077 206 
176 2 1 1 714 384 125 577 345 1024 25 
177 2 1 0 50 384 193 509 393 114 360 
178 1 1 0 50 384 219 814 303 177 303 
179 0 0 0 0 0 256 704 334 69 330 
180 0 1 0 50 384 344 547 368 193 384 
181 0 2 1 844 50 311 566 355 898 318 
182 3 4 1 844 718 191 511 383 878 368 
183 3 1 1 714 384 43 511 381 585 372 
184 1 2 0 180 50 288 579 369 346 183 
185 3 2 0 180 50 299 561 337 191 43 
186 1 4 0 180 718 236 867 245 299 535 
187 3 3 1 974 384 212 507 370 833 371 
188 2 2 0 180 50 386 508 395 393 176 
189 0 0 1 0 0 190 562 384 974 -9 
190 2 2 1 844 50 219 706 321 1127 36 
191 2 1 0 50 384 293 499 366 125 360 
192 1 1 0 50 384 430 522 397 154 352 
193 2 2 0 180 50 198 504 396 381 187 
194 2 3 1 974 384 205 507 381 1036 158 
195 0 4 1 844 718 257 500 393 864 37 
196 2 0 1 0 0 197 503 355 1137 -57 
197 1 3 1 974 384 169 503 388 938 174 
198 2 2 0 180 50 222 516 393 331 193 
199 3 4 1 844 718 212 487 371 999 326 
200 3 2 0 180 50 448 504 390 219 46 
201 0 1 1 714 384 206 509 388 999 137 
202 0 2 1 844 50 166 518 393 842 76 
203 1 3 1 974 384 155 507 374 1032 38 
204 0 0 0 0 0 187 538 380 138 318 
205 2 2 1 844 50 162 500 404 1127 105 
206 0 0 1 0 0 193 503 394 873 160 
207 3 0 1 0 0 245 509 357 1000 422 
208 0 0 1 0 0 225 513 379 843 379 
209 2 1 0 50 384 159 491 371 146 356 
210 2 3 1 974 384 146 876 316 930 328 
211 3 3 0 310 384 168 618 323 328 342 
212 0 2 1 844 50 141 535 414 996 103 
213 0 4 1 844 718 210 511 394 873 167 
214 2 1 1 714 384 173 510 392 1035 172 
215 1 2 0 180 50 347 500 405 190 44 
216 1 4 1 844 718 183 500 395 939 122 
217 3 0 0 0 0 251 510 386 201 341 
218 0 0 0 0 0 246 580 386 188 226 
219 2 0 1 0 0 181 508 392 989 168 
220 2 1 1 714 384 162 545 396 1054 198 
221 0 4 1 844 718 627 766 262 761 363 
222 1 3 0 310 384 197 519 380 335 378 
223 3 1 1 714 384 145 536 382 995 365 
224 3 3 0 310 384 242 519 402 319 391 
225 3 3 1 974 384 244 512 403 1004 637 
226 2 1 1 714 384 247 573 361 1019 280 
227 2 2 0 180 50 226 516 398 290 145 
228 1 3 0 310 384 239 509 407 341 403 
229 0 0 0 0 0 297 652 344 149 323 
230 3 2 1 844 50 197 532 390 902 352 
231 3 4 1 844 718 200 642 390 1035 417 
232 1 4 0 180 718 314 536 414 226 704 
233 0 2 0 180 50 182 512 410 422 381 
234 1 4 0 180 718 325 518 427 214 684 
235 3 1 1 714 384 29 554 411 690 417 
236 3 3 0 310 384 224 503 416 359 414 
237 0 4 1 844 718 295 598 332 816 294 
238 1 3 0 310 384 166 509 399 305 401 
239 2 3 1 974 384 804 1018 299 998 441 
240 2 4 0 180 718 283 518 373 208 680 
241 3 1 0 50 384 212 583 431 109 378 
242 3 2 0 180 50 417 517 372 301 158 
243 0 4 0 180 718 287 528 388 264 589 
244 0 4 1 844 718 181 518 398 1050 360 
245 0 2 0 180 50 319 522 387 279 96 
246 3 1 0 50 384 262 538 380 100 365 
247 0 1 1 714 384 138 558 386 982 284 
248 3 1 1 714 384 208 706 371 836 383 
249 1 0 1 0 0 183 546 389 922 366 
250 2 3 1 974 384 147 549 389 1003 180 
251 2 2 0 180 50 149 536 382 310 110 
252 1 2 1 844 50 137 592 382 980 206 
253 1 4 1 844 718 179 517 378 905 253 
254 2 0 0 0 0 391 522 380 446 376 
255 2 3 0 310 384 218 529 372 317 375 
256 0 2 1 844 50 160 528 362 798 279 
257 3 4 0 180 718 168 550 384 301 564 
258 3 2 0 180 50 348 558 381 353 128 
259 1 2 1 844 50 191 533 402 1029 142 
260 0 3 0 310 384 204 528 366 385 364 
261 1 1 0 50 384 168 532 388 105 338 
262 3 4 0 180 718 221 530 397 323 546 
263 1 4 1 844 718 236 509 387 1013 266 
264 0 0 0 0 0 226 555 380 37 248 
265 2 4 0 180 718 191 513 385 199 687 
266 2 3 0 310 384 190 593 373 332 365 
267 2 3 1 974 384 216 710 377 1150 123 
268 3 2 0 180 50 193 514 424 307 157 
269 0 3 1 974 384 270 580 348 923 355 
270 0 4 1 844 718 223 556 369 1020 240 
271 2 0 0 0 0 187 525 383 94 346 
272 3 4 1 844 718 165 496 413 881 696 
273 1 4 0 180 718 257 545 378 184 653 
274 2 3 0 310 384 312 526 374 338 349 
275 3 1 1 714 384 195 517 398 898 467 
276 3 4 1 844 718 74 552 392 906 410 
277 2 4 0 180 718 355 297 327 263 375 
278 2 0 1 0 0 295 515 389 758 391 
279 0 3 1 974 384 155 522 362 895 325 
280 0 4 0 180 718 400 495 396 218 656 
281 1 0 0 0 0 326 529 385 292 237 
282 1 4 0 180 718 245 529 381 301 543 
283 0 4 1 844 718 168 535 398 875 612 
284 0 0 0 0 0 212 505 385 146 317 
285 0 1 1 714 384 169 533 379 901 367 
286 1 2 0 180 50 0 0 0 0 0 
287 3 4 0 180 718 258 516 393 233 589 
288 3 2 1 844 50 140 540 371 1027 197 
289 2 0 1 0 0 178 513 403 1029 45 
290 3 2 0 180 50 146 524 353 320 176 
291 2 4 0 180 718 370 532 378 264 567 
292 3 3 1 974 384 201 517 427 1019 271 
293 1 2 0 180 50 342 501 403 235 4 
294 2 1 1 714 384 243 486 389 1010 313 
295 0 2 0 180 50 395 505 400 276 85 
296 2 4 0 180 718 207 506 374 249 633 
297 2 2 1 844 50 164 486 389 1005 333 
298 0 2 0 180 50 245 508 387 453 366 
299 1 4 1 844 718 148 502 431 1063 142 
300 1 0 1 0 0 214 507 409 1016 99 
301 0 1 1 714 384 243 489 388 965 35 
302 1 1 1 714 384 643 781 294 772 386 
303 2 3 0 310 384 137 558 349 499 341 
304 0 0 0 0 0 248 534 410 180 373 
305 0 0 0 0 0 203 523 364 36 312 
306 1 1 1 714 384 259 506 369 876 355 
307 2 1 1 714 384 220 499 383 1052 260 
308 2 3 1 974 384 219 861 188 913 204 
309 0 0 0 0 0 27 613 366 128 342 
310 0 0 1 0 0 217 613 318 825 313 
311 1 0 1 0 0 351 660 343 732 333 
312 0 1 0 50 384 307 517 382 363 375 
313 0 0 1 0 0 275 575 333 782 303 
314 2 3 1 974 384 198 536 358 1085 206 
315 1 2 1 844 50 149 514 417 1016 220 
316 2 3 0 310 384 262 497 353 375 339 
317 2 3 0 310 384 221 510 358 331 373 
318 2 2 0 180 50 467 524 429 250 337 
319 3 0 0 0 0 48 513 432 447 536 
320 3 4 0 180 718 339 512 363 207 681 
321 0 4 0 180 718 262 502 379 151 687 
322 0 4 1 844 718 205 509 364 955 328 
323 0 2 1 844 50 174 513 386 995 337 
324 3 0 0 0 0 221 518 373 170 218 
325 2 0 1 0 0 184 504 374 1047 18 
326 2 2 1 844 50 154 503 392 1041 51 
327 0 1 1 714 384 173 518 369 746 67 
328 3 4 1 844 718 173 519 396 888 393 
329 1 4 1 844 718 250 783 350 842 356 
330 0 1 1 714 384 237 524 391 780 409 
331 3 2 0 180 50 359 806 386 190 12 
332 2 1 1 714 384 201 501 396 964 341 
333 0 1 1 714 384 171 508 369 818 318 
334 3 0 1 0 0 191 636 380 907 382 
335 1 2 1 844 50 386 952 343 919 -9 
336 1 1 0 50 384 190 517 378 95 342 
337 2 4 1 844 718 147 830 272 1054 191 
338 1 0 0 0 0 176 518 370 116 332 
339 2 0 0 0 0 179 570 378 153 362 
340 2 1 1 714 384 160 599 368 1071 119 
341 3 4 0 180 718 165 499 403 252 622 
342 0 0 0 0 0 201 537 382 154 204 
343 2 4 1 844 718 174 519 380 980 131 
344 0 1 1 714 384 1309 543 396 800 396 
345 0 4 1 844 718 153 532 398 936 485 
346 3 3 0 310 384 185 503 394 286 396 
347 0 1 0 50 384 205 509 393 154 351 
348 2 4 1 844 718 115 526 344 1010 295 
349 2 2 1 844 50 213 875 322 1004 322 
350 3 2 1 844 50 163 581 390 992 339 
351 2 0 0 0 0 241 532 400 206 366 
352 0 0 0 0 0 293 511 384 136 347 
353 2 1 0 50 384 326 466 349 389 345 
354 3 3 1 974 384 262 653 360 769 371 
355 1 3 0 310 384 161 628 440 285 396 
356 3 2 1 844 50 217 550 398 927 492 
357 3 4 1 844 718 230 506 388 923 525 
358 2 0 0 0 0 239 560 395 469 401 
359 0 3 1 974 384 189 495 414 887 395 
360 0 4 0 180 718 287 525 361 241 634 
361 1 3 0 310 384 155 517 357 338 368 
362 2 4 0 180 718 156 518 395 308 523 
363 3 0 1 0 0 182 539 378 876 470 
364 0 3 0 310 384 204 740 356 351 369 
365 0 1 0 50 384 306 516 383 63 335 
366 1 3 0 310 384 329 578 353 344 354 
367 2 3 0 310 384 315 508 379 317 375 
368 2 2 1 844 50 138 509 386 849 162 
369 0 1 0 50 384 371 515 377 116 328 
370 2 2 1 844 50 405 530 384 1001 172 
371 3 1 0 50 384 499 526 385 111 349 
372 3 2 0 180 50 452 529 385 247 60 
373 2 0 1 0 0 172 555 371 932 81 
374 2 4 1 844 718 149 612 369 1125 14 
375 1 3 1 974 384 186 521 364 894 211 
376 2 3 1 974 384 154 563 355 1035 69 
377 1 4 0 180 718 223 513 344 304 514 
378 0 4 1 844 718 672 768 322 744 441 
379 2 3 0 310 384 238 521 398 376 385 
380 3 2 1 844 50 223 511 360 826 380 
381 0 1 1 714 384 369 642 338 725 61 
382 0 3 0 310 384 214 520 346 427 337 
383 0 2 0 180 50 363 548 381 247 11 
384 0 2 1 844 50 217 607 337 1028 47 
385 1 3 1 974 384 193 539 381 1060 108 
386 2 2 0 180 50 216 527 378 319 62 
387 1 3 0 310 384 282 544 315 298 339 
388 0 2 0 180 50 460 464 409 470 487 
389 1 3 1 974 384 210 512 369 994 289 
390 3 2 0 180 50 276 506 328 318 35 
391 3 2 1 844 50 271 558 393 862 524 
392 1 1 1 714 384 206 534 399 1003 429 
393 2 1 0 50 384 270 534 349 207 365 
394 3 0 0 0 0 295 487 399 361 95 
395 1 1 0 50 384 181 535 308 240 297 
396 3 4 1 844 718 188 497 386 967 377 
397 1 0 0 0 0 334 510 374 279 307 
398 0 4 1 844 718 194 554 406 934 313 
399 0 3 1 974 384 271 519 393 865 321 
400 0 2 0 180 50 530 498 370 166 -0 
401 2 0 0 0 0 187 509 366 730 162 
402 2 4 0 180 718 202 556 391 230 658 
403 1 4 1 844 718 170 513 387 894 188 
404 2 2 0 180 50 195 508 382 333 209 
405 2 0 1 0 0 206 514 373 1018 71 
406 3 1 1 714 384 174 470 465 723 649 
407 3 2 1 844 50 154 512 413 938 453 
408 1 4 0 180 718 204 503 377 246 624 
409 1 4 0 180 718 54 503 359 565 362 
410 1 1 1 714 384 263 512 379 884 121 
411 1 0 1 0 0 177 537 369 970 111 
412 0 3 0 310 384 179 509 370 309 386 
413 3 0 1 0 0 182 514 373 861 288 
414 1 4 1 844 718 237 505 380 845 142 
415 3 1 1 714 384 253 524 372 904 390 
416 2 4 1 844 718 161 507 368 844 279 
417 3 3 0 310 384 179 503 375 309 391 
418 2 0 1 0 0 177 511 375 1021 202 
419 2 3 1 974 384 179 511 380 1073 183 
420 0 3 1 974 384 166 509 376 845 54 
421 3 4 1 844 718 165 522 375 921 294 
422 2 1 0 50 384 186 521 386 97 361 
423 0 0 1 0 0 178 549 378 888 337 
424 0 3 1 974 384 156 523 377 889 160 
425 2 0 0 0 0 213 506 349 191 264 
426 1 1 1 714 384 276 542 368 905 145 
427 3 1 0 50 384 195 534 373 106 399 
428 1 2 1 844 50 192 550 445 882 226 
429 0 2 1 844 50 216 515 370 839 171 
430 2 4 0 180 718 394 508 374 251 627 
431 0 4 1 844 718 144 518 369 886 119 
432 1 2 1 844 50 226 516 390 938 131 
433 3 4 0 180 718 181 512 384 207 706 
434 1 3 0 310 384 171 529 380 316 386 
435 3 1 1 714 384 168 514 384 831 523 
436 1 4 1 844 718 156 523 384 943 105 
437 0 1 0 50 384 237 523 372 126 386 
438 3 2 1 844 50 164 570 380 1013 633 
439 3 0 0 0 0 320 520 408 157 430 
440 1 4 0 180 718 298 509 369 219 622 
441 1 1 0 50 384 246 502 367 124 360 
442 1 0 0 0 0 225 509 357 135 236 
443 1 0 0 0 0 239 521 374 359 394 
444 2 4 0 180 718 216 518 386 273 686 
445 1 1 1 714 384 215 515 392 989 345 
446 0 0 0 0 0 245 526 402 103 634 
447 2 1 0 50 384 94 526 404 591 369 
448 2 1 0 50 384 182 811 365 200 336 
449 2 1 0 50 384 261 531 345 98 376 
450 2 1 1 714 384 205 515 375 980 270 
451 3 4 1 844 718 201 526 390 883 450 
452 2 0 0 0 0 292 512 372 228 372 
453 0 3 0 310 384 178 524 388 293 380 
454 0 3 0 310 384 182 515 375 317 375 
455 0 3 1 974 384 232 531 376 711 341 
456 3 2 0 180 50 382 525 372 292 79 
457 1 2 1 844 50 156 522 378 977 124 
458 2 0 1 0 0 163 529 383 974 239 
459 3 0 1 0 0 158 519 378 951 491 
460 3 0 1 0 0 187 521 412 859 760 
461 3 4 0 180 718 140 527 440 220 727 
462 2 1 0 50 384 179 643 339 44 328 
463 1 2 1 844 50 161 537 385 940 279 
464 3 3 1 974 384 161 524 395 966 369 
465 3 1 1 714 384 215 498 385 949 471 
466 2 3 0 310 384 180 511 383 319 389 
467 1 1 1 714 384 170 512 379 921 295 
468 1 1 1 714 384 234 522 365 587 367 
469 0 1 1 714 384 156 576 378 908 284 
470 3 3 0 310 384 245 517 391 330 372 
471 3 2 0 180 50 0 0 0 0 0 
472 1 2 0 180 50 184 584 385 437 328 
473 3 1 1 714 384 187 524 382 797 447 
474 3 3 0 310 384 180 548 393 334 385 
475 1 4 1 844 718 245 580 392 837 363 
476 0 2 1 844 50 196 539 389 813 363 
477 1 2 0 180 50 196 534 393 389 203 
478 1 2 0 180 50 374 420 170 367 188 
479 0 3 0 310 384 187 587 349 367 372 
480 0 1 1 714 384 213 519 388 853 362 
481 0 4 0 180 718 192 504 382 238 648 
482 3 3 0 310 384 205 513 373 305 387 
483 1 3 0 310 384 275 537 386 303 378 
484 1 4 1 844 718 206 515 384 915 366 
485 3 3 1 974 384 146 516 387 1015 477 
486 3 2 0 180 50 380 530 385 294 72 
487 1 0 1 0 0 226 533 378 1042 168 
488 0 1 1 714 384 184 509 387 963 412 
489 0 2 0 180 50 345 517 382 243 30 
490 2 1 1 714 384 198 526 369 1032 260 
491 1 3 1 974 384 4 878 351 839 246 
492 1 3 0 310 384 181 879 313 428 335 
493 3 0 1 0 0 187 530 402 1063 404 
494 2 1 1 714 384 163 517 383 1025 373 
495 0 3 0 310 384 157 528 384 317 380 
496 1 1 1 714 384 127 572 366 892 345 
497 2 3 0 310 384 389 513 391 313 368 
498 3 2 0 180 50 729 548 381 466 444 
499 1 1 1 714 384 131 510 393 1043 102 
500 3 4 1 844 718 204 586 332 834 356 
501 1 3 0 310 384 200 532 407 302 391 
502 0 1 0 50 384 182 514 388 139 343 
503 2 0 0 0 0 266 507 393 367 176 
504 1 2 1 844 50 138 622 365 1065 272 
505 0 4 0 180 718 105 693 260 599 316 
506 1 2 1 844 50 202 529 397 811 343 
507 3 0 1 0 0 216 542 367 915 448 
508 3 3 1 974 384 175 518 366 896 539 
509 3 1 0 50 384 164 506 397 110 360 
510 3 0 1 0 0 184 494 374 613 400 
511 1 0 0 0 0 303 539 370 156 383 
512 0 1 0 50 384 159 523 387 73 360 
513 3 1 0 50 384 286 530 370 19 351 
514 1 2 1 844 50 145 512 380 962 84 
515 1 4 0 180 718 164 525 382 287 613 
516 3 0 1 0 0 721 1012 234 978 324 
517 1 3 0 310 384 238 516 378 336 367 
518 0 0 1 0 0 263 507 388 948 352 
519 0 0 1 0 0 222 560 382 916 372 
520 0 2 1 844 50 309 544 368 764 341 
521 3 1 0 50 384 308 501 374 77 370 
522 0 2 1 844 50 179 513 380 937 -2 
523 0 3 1 974 384 202 487 369 910 17 
524 1 0 1 0 0 149 501 363 944 70 
525 3 1 1 714 384 148 514 365 933 78 
526 3 2 1 844 50 163 526 381 997 539 
527 2 2 0 180 50 323 529 383 235 52 
528 0 3 0 310 384 198 539 390 324 390 
529 0 3 0 310 384 239 529 379 310 376 
530 2 0 1 0 0 116 581 375 955 252 
531 3 4 1 844 718 169 516 377 1031 230 
532 3 0 1 0 0 223 512 402 983 502 
533 2 1 1 714 384 249 515 372 1024 301 
534 0 0 1 0 0 263 508 367 768 317 
535 1 1 0 50 384 331 534 351 91 362 
536 3 1 1 714 384 182 509 372 891 378 
537 0 3 1 974 384 259 510 368 694 357 
538 3 1 1 714 384 167 519 367 938 381 
539 3 0 0 0 0 269 509 378 164 394 
540 3 2 1 844 50 218 651 375 970 434 
541 2 0 0 0 0 228 497 406 293 439 
542 2 1 0 50 384 250 520 408 177 368 
543 3 3 0 310 384 378 538 376 332 379 
544 1 3 1 974 384 176 516 362 1034 264 
545 1 0 0 0 0 279 509 395 223 368 
546 0 4 0 180 718 235 507 395 254 616 
547 1 3 1 974 384 188 502 396 984 251 
548 3 1 0 50 384 221 516 396 88 352 
549 0 1 1 714 384 179 531 388 898 305 
550 2 2 0 180 50 205 516 398 430 341 
551 1 0 0 0 0 218 654 347 565 353 
552 1 1 1 714 384 198 499 403 1065 240 
553 2 2 1 844 50 222 505 373 1094 154 
554 3 4 0 180 718 268 550 378 211 673 
555 1 4 0 180 718 319 547 323 264 583 
556 0 4 1 844 718 282 501 436 835 359 
557 0 3 1 974 384 183 506 405 809 331 
558 2 4 0 180 718 204 531 402 219 732 
559 0 4 0 180 718 248 519 383 296 556 
560 1 0 0 0 0 309 500 385 189 387 
561 1 3 0 310 384 195 504 377 293 399 
562 3 0 0 0 0 350 537 374 373 637 
563 1 0 0 0 0 188 513 401 231 345 
564 3 1 0 50 384 87 477 317 492 264 
565 1 2 0 180 50 354 499 378 233 63 
566 1 1 0 50 384 213 522 359 122 360 
567 0 3 1 974 384 106 505 396 556 390 
568 3 3 1 974 384 180 579 378 1004 357 
569 2 0 0 0 0 242 531 392 165 324 
570 2 2 1 844 50 179 536 398 1081 360 
571 3 3 1 974 384 124 558 379 1100 189 
572 1 0 1 0 0 175 509 398 1035 280 
573 0 0 0 0 0 247 988 254 213 340 
574 0 2 0 180 50 528 508 392 270 39 
575 2 1 1 714 384 166 514 405 1066 295 
576 3 3 1 974 384 183 533 368 954 368 
577 1 0 0 0 0 245 515 365 182 364 
578 3 4 0 180 718 186 513 399 239 715 
579 3 4 0 180 718 320 522 387 201 684 
580 3 0 1 0 0 164 556 382 997 458 
581 3 3 1 974 384 15 513 384 568 382 
582 0 1 0 50 384 199 505 368 76 338 
583 0 4 0 180 718 270 534 244 230 642 
584 1 1 0 50 384 387 508 384 98 371 
585 1 4 0 180 718 245 512 380 222 600 
586 0 0 1 0 0 176 504 388 894 292 
587 2 4 0 180 718 237 497 394 272 547 
588 3 1 0 50 384 281 519 392 80 338 
589 3 4 0 180 718 224 511 408 257 611 
590 2 0 0 0 0 333 504 383 323 596 
591 2 1 1 714 384 189 517 411 1027 288 
592 0 4 0 180 718 199 498 375 253 558 
593 2 4 1 844 718 181 515 405 977 301 
594 3 2 0 180 50 39 574 330 533 371 
595 2 2 1 844 50 168 509 402 1052 343 
596 0 2 0 180 50 314 513 347 246 127 
597 1 0 1 0 0 197 540 399 916 128 
598 0 0 0 0 0 215 516 284 324 274 
599 0 3 1 974 384 159 505 404 858 30 
600 2 2 1 844 50 231 495 376 944 327 
601 0 2 1 844 50 204 492 370 651 359 
602 1 0 1 0 0 193 507 378 942 52 
603 3 0 1 0 0 144 510 376 1034 68 
604 2 4 1 844 718 216 511 377 1011 135 
605 0 2 0 180 50 198 513 383 240 37 
606 0 4 0 180 718 167 515 377 291 585 
607 1 0 1 0 0 169 539 396 1084 169 
608 0 4 1 844 718 225 528 374 864 263 
609 0 2 0 180 50 400 509 404 262 23 
610 1 3 0 310 384 1 559 326 409 376 
611 1 1 1 714 384 250 612 337 891 314 
612 0 1 0 50 384 408 495 385 116 363 
613 2 2 0 180 50 245 513 388 249 60 
614 3 0 1 0 0 936 901 255 881 321 
615 2 4 1 844 718 217 547 351 940 303 
616 0 3 0 310 384 232 502 398 357 383 
617 2 0 0 0 0 271 512 393 356 389 
618 0 1 1 714 384 177 510 404 818 296 
619 2 4 0 180 718 233 502 392 241 550 
620 0 2 0 180 50 445 490 389 254 37 
621 2 0 1 0 0 199 497 378 932 305 
622 2 4 1 844 718 213 504 361 1029 101 
623 2 1 0 50 384 254 495 363 139 353 
624 0 1 0 50 384 347 506 383 128 358 
625 0 1 0 50 384 17 867 337 633 192 
626 0 3 0 310 384 525 510 385 500 465 
627 3 4 1 844 718 227 534 387 923 336 
628 2 1 0 50 384 255 486 366 183 299 
629 2 4 1 844 718 907 945 302 613 385 
630 2 0 1 0 0 103 569 376 1001 387 
631 3 3 0 310 384 492 500 398 317 395 
632 1 0 0 0 0 308 507 385 265 172 
633 1 2 0 180 50 299 502 393 230 32 
634 1 1 0 50 384 165 513 345 135 345 
635 3 3 1 974 384 155 507 386 1000 282 
636 2 4 1 844 718 172 529 368 1073 297 
637 1 2 0 180 50 458 511 388 334 109 
638 3 4 0 180 718 235 498 385 235 634 
639 1 2 1 844 50 190 531 383 879 389 
