# Supplementary material for: Lack of Multisensory Integration in Hemianopia: No Influence of Visual Stimuli on Aurally Guided Saccades to the Blind Hemifield
Source: PLoS One. 2015 Apr 2;10(4):e0122054. doi: 10.1371/journal.pone.0122054 (PMC4383622; doi:10.1371/journal.pone.0122054)
Supplement: S1 Dataset — (ZIP) [file pone.0122054.s001.zip › S1 Data_Experiment1/H4EXP.ma]

0 1 3 0 310 384 715 506 386 269 388 
1 3 0 0 0 0 426 509 370 185 395 
2 0 0 1 0 0 384 509 364 795 143 
3 3 0 1 0 0 392 509 375 960 441 
4 0 3 1 974 384 386 505 380 867 67 
5 0 1 1 714 384 350 487 371 810 168 
6 0 3 0 310 384 305 505 370 256 385 
7 2 2 1 844 50 392 507 389 995 299 
8 2 4 1 844 718 298 514 382 895 348 
9 1 0 1 0 0 320 516 368 865 188 
10 1 4 1 844 718 272 510 377 894 196 
11 0 0 0 0 0 293 512 378 156 235 
12 1 0 0 0 0 320 505 369 142 274 
13 1 1 1 714 384 256 511 373 865 194 
14 1 2 1 844 50 389 521 367 922 143 
15 1 2 0 180 50 263 514 384 184 145 
16 2 2 0 180 50 298 507 391 246 225 
17 2 3 1 974 384 292 519 381 920 393 
18 1 3 1 974 384 358 504 381 1001 364 
19 2 0 1 0 0 281 509 389 952 388 
20 3 1 0 50 384 275 519 383 94 430 
21 3 2 0 180 50 280 514 383 224 146 
22 0 4 1 844 718 270 507 376 709 287 
23 2 3 0 310 384 346 512 378 276 405 
24 2 1 0 50 384 371 507 377 252 431 
25 1 1 0 50 384 306 514 379 120 410 
26 2 0 0 0 0 330 511 364 231 262 
27 3 2 1 844 50 241 528 368 876 479 
28 3 4 1 844 718 282 516 385 984 819 
29 2 1 1 714 384 287 514 378 854 400 
30 0 1 0 50 384 282 514 376 121 475 
31 2 4 0 180 718 321 507 386 427 614 
32 0 2 1 844 50 351 518 372 685 301 
33 0 4 0 180 718 240 520 373 118 616 
34 3 4 0 180 718 281 523 357 22 700 
35 3 3 0 310 384 269 516 367 168 404 
36 3 1 1 714 384 281 509 379 848 526 
37 3 3 1 974 384 267 519 380 898 581 
38 1 4 0 180 718 277 512 373 121 535 
39 0 2 0 180 50 283 556 358 145 210 
40 1 3 1 974 384 338 514 375 870 212 
41 3 0 0 0 0 327 511 375 124 444 
42 1 0 1 0 0 302 512 377 927 247 
43 2 0 1 0 0 269 517 375 858 239 
44 2 2 0 180 50 305 513 378 337 228 
45 3 3 0 310 384 336 515 381 119 428 
46 1 2 0 180 50 271 517 363 194 266 
47 2 1 1 714 384 244 520 379 916 318 
48 1 2 0 180 50 299 524 382 164 242 
49 1 4 0 180 718 345 515 383 166 387 
50 0 3 1 974 384 312 509 382 807 293 
51 2 0 1 0 0 261 517 385 919 283 
52 3 0 1 0 0 334 514 388 948 510 
53 2 2 1 844 50 285 510 382 970 332 
54 1 0 1 0 0 283 517 371 977 160 
55 1 3 1 974 384 294 517 384 917 180 
56 2 3 0 310 384 299 517 373 195 357 
57 1 2 0 180 50 317 511 379 158 274 
58 3 4 0 180 718 338 514 378 58 532 
59 0 0 0 0 0 387 496 378 69 332 
60 1 4 1 844 718 264 516 372 862 235 
61 0 2 0 180 50 274 535 377 178 244 
62 1 3 1 974 384 237 521 372 842 284 
63 1 2 1 844 50 236 524 374 925 258 
64 1 0 1 0 0 213 517 384 857 268 
65 3 2 1 844 50 246 513 388 929 415 
66 3 2 0 180 50 246 516 384 154 303 
67 1 4 0 180 718 305 511 379 175 458 
68 0 1 1 714 384 223 520 382 700 293 
69 2 0 1 0 0 275 519 390 1011 271 
70 2 0 1 0 0 349 516 385 941 326 
71 0 4 1 844 718 581 519 384 704 267 
72 3 0 1 0 0 312 513 395 924 773 
73 0 1 1 714 384 289 521 378 690 274 
74 3 0 1 0 0 327 516 387 817 532 
75 0 2 0 180 50 247 511 371 127 264 
76 1 3 1 974 384 315 512 371 758 277 
77 1 1 1 714 384 223 507 371 884 192 
78 3 3 0 310 384 274 514 382 136 387 
79 0 2 1 844 50 252 529 377 628 273 
80 3 3 1 974 384 325 539 372 930 652 
81 3 2 0 180 50 286 514 385 120 306 
82 3 3 1 974 384 257 510 389 869 562 
83 0 1 0 50 384 257 518 383 101 390 
84 1 3 1 974 384 215 532 375 851 278 
85 1 0 0 0 0 322 524 366 133 320 
86 2 1 0 50 384 419 536 384 187 365 
87 2 1 0 50 384 326 520 379 388 333 
88 1 1 1 714 384 236 514 373 830 294 
89 3 3 1 974 384 225 525 387 1028 669 
90 1 4 0 180 718 274 519 379 157 372 
91 1 4 1 844 718 249 514 391 919 288 
92 0 0 1 0 0 332 514 386 794 174 
93 3 2 0 180 50 117 543 372 384 286 
94 3 2 0 180 50 281 521 383 147 327 
95 3 4 1 844 718 218 520 378 863 515 
96 1 3 0 310 384 138 521 379 354 381 
97 0 3 0 310 384 322 495 378 313 378 
98 3 4 0 180 718 288 520 381 87 531 
99 3 0 0 0 0 271 521 380 121 398 
100 2 0 0 0 0 333 521 388 474 279 
101 2 2 0 180 50 290 515 382 303 323 
102 3 0 1 0 0 212 521 382 877 534 
103 0 4 0 180 718 306 509 388 161 421 
104 3 0 0 0 0 312 519 386 129 401 
105 1 0 0 0 0 267 510 388 113 351 
106 2 1 1 714 384 315 507 393 911 361 
107 3 1 1 714 384 204 515 382 886 487 
108 1 4 0 180 718 274 520 388 155 374 
109 1 0 0 0 0 260 517 382 119 274 
110 0 3 1 974 384 195 520 387 759 246 
111 0 1 0 50 384 220 516 385 111 361 
112 3 3 1 974 384 194 519 382 812 587 
113 3 3 1 974 384 288 512 380 909 734 
114 3 0 1 0 0 186 514 381 913 619 
115 0 0 1 0 0 312 507 382 805 169 
116 1 4 1 844 718 268 511 387 870 290 
117 3 3 1 974 384 272 520 389 903 737 
118 3 4 0 180 718 318 517 390 112 475 
119 1 4 1 844 718 358 530 387 906 195 
120 3 1 1 714 384 341 513 381 958 746 
121 3 1 1 714 384 332 512 377 876 764 
122 3 4 1 844 718 403 518 377 957 864 
123 2 2 0 180 50 376 529 374 376 303 
124 1 4 1 844 718 283 516 363 833 272 
125 1 3 1 974 384 254 518 396 899 143 
126 1 0 1 0 0 306 513 388 929 157 
127 0 2 0 180 50 202 525 369 145 191 
128 1 0 0 0 0 272 517 377 178 216 
129 3 2 0 180 50 212 506 372 130 146 
130 1 1 1 714 384 218 528 380 810 330 
131 0 2 1 844 50 231 516 391 601 317 
132 1 3 1 974 384 276 517 373 831 236 
133 1 1 0 50 384 238 514 388 56 372 
134 2 3 1 974 384 303 511 382 799 278 
135 0 3 1 974 384 254 518 373 720 244 
136 3 0 0 0 0 280 507 395 182 368 
137 1 1 0 50 384 272 503 379 120 333 
138 0 4 1 844 718 248 529 371 749 283 
139 0 4 0 180 718 282 513 394 152 330 
140 3 0 0 0 0 388 516 394 123 451 
141 2 2 1 844 50 309 524 384 812 340 
142 3 4 0 180 718 401 511 387 144 416 
143 1 1 1 714 384 235 511 378 768 308 
144 2 1 1 714 384 237 535 368 879 289 
145 0 2 1 844 50 361 518 380 796 217 
146 0 1 0 50 384 331 519 389 98 372 
147 0 1 1 714 384 177 526 364 737 269 
148 2 0 1 0 0 191 507 396 811 326 
149 3 1 1 714 384 249 514 397 908 694 
150 0 3 0 310 384 296 509 389 219 381 
151 3 0 1 0 0 410 508 392 893 816 
152 1 2 1 844 50 186 521 382 746 325 
153 2 4 0 180 718 331 513 397 279 376 
154 1 2 0 180 50 264 513 390 181 124 
155 1 0 1 0 0 348 542 375 856 288 
156 0 4 1 844 718 275 514 385 702 137 
157 0 3 1 974 384 196 524 382 670 331 
158 0 0 1 0 0 249 533 368 784 160 
159 3 2 0 180 50 115 520 369 355 320 
160 3 4 1 844 718 432 519 378 914 620 
161 1 1 0 50 384 256 512 379 74 369 
162 1 2 1 844 50 297 511 376 879 140 
163 3 2 1 844 50 326 508 376 932 804 
164 0 3 0 310 384 195 520 377 321 380 
165 0 3 1 974 384 231 513 388 677 277 
166 3 4 0 180 718 346 503 366 139 583 
167 3 3 0 310 384 324 515 378 158 409 
168 0 4 1 844 718 173 517 366 719 237 
169 2 3 1 974 384 341 535 375 934 227 
170 3 1 1 714 384 299 519 387 850 684 
171 2 4 1 844 718 289 518 383 923 207 
172 3 0 0 0 0 0 0 0 0 0 
173 2 0 1 0 0 409 512 383 985 301 
174 2 0 1 0 0 285 506 390 836 301 
175 1 3 0 310 384 209 515 385 309 383 
176 1 4 0 180 718 283 510 386 159 352 
177 3 3 1 974 384 271 524 379 871 577 
178 3 2 0 180 50 296 515 390 145 332 
179 0 3 1 974 384 294 512 388 699 221 
180 3 4 1 844 718 346 507 388 966 772 
181 2 4 1 844 718 321 515 384 900 294 
182 3 4 0 180 718 274 509 404 120 400 
183 2 0 1 0 0 273 513 383 812 291 
184 2 1 1 714 384 267 520 379 992 284 
185 1 3 0 310 384 234 517 388 395 379 
186 2 1 0 50 384 356 518 388 101 350 
187 1 2 0 180 50 401 515 380 229 324 
188 0 1 0 50 384 405 515 382 138 364 
189 2 1 1 714 384 225 500 380 876 338 
190 1 2 1 844 50 385 514 383 937 293 
191 3 4 0 180 718 280 522 381 157 406 
192 1 1 1 714 384 275 524 378 922 227 
193 2 3 1 974 384 255 512 378 889 268 
194 0 1 0 50 384 279 512 391 116 370 
195 0 4 0 180 718 295 515 392 200 385 
196 1 3 0 310 384 209 522 381 352 377 
197 0 4 1 844 718 219 516 387 728 208 
198 3 2 1 844 50 293 522 380 890 568 
199 2 3 1 974 384 253 504 391 936 286 
200 2 4 0 180 718 282 519 389 173 380 
201 2 3 0 310 384 333 518 380 360 366 
202 1 1 0 50 384 289 520 378 131 335 
203 2 1 1 714 384 244 517 381 897 322 
204 3 4 1 844 718 270 513 376 898 703 
205 1 0 1 0 0 184 519 379 938 200 
206 3 4 1 844 718 315 513 388 950 703 
207 1 3 0 310 384 242 508 381 119 335 
208 3 0 0 0 0 260 522 374 99 403 
209 3 2 1 844 50 169 540 372 834 497 
210 1 3 1 974 384 220 510 391 905 193 
211 3 2 1 844 50 271 515 389 948 764 
212 0 2 1 844 50 222 522 393 799 258 
213 3 1 1 714 384 297 516 391 862 738 
214 3 2 1 844 50 278 512 395 944 820 
215 1 1 0 50 384 272 510 386 41 383 
216 2 3 0 310 384 273 512 392 457 383 
217 0 4 1 844 718 238 516 391 732 186 
218 3 2 0 180 50 270 522 393 141 259 
219 2 4 0 180 718 322 521 396 227 418 
220 0 0 0 0 0 294 516 395 166 393 
221 2 1 0 50 384 328 556 390 309 385 
222 3 0 0 0 0 278 533 383 124 421 
223 2 4 0 180 718 345 526 388 327 413 
224 1 4 0 180 718 280 519 385 205 419 
225 0 2 0 180 50 223 522 385 216 183 
226 2 0 1 0 0 233 515 377 774 335 
227 1 2 0 180 50 345 521 388 152 357 
228 0 3 1 974 384 270 518 397 674 235 
229 1 0 0 0 0 307 512 393 182 406 
230 1 0 0 0 0 399 515 382 362 384 
231 1 0 0 0 0 337 514 387 188 393 
232 0 0 1 0 0 239 521 387 760 323 
233 3 1 0 50 384 260 516 384 97 396 
234 2 0 1 0 0 205 513 391 762 384 
235 2 1 1 714 384 230 521 392 941 361 
236 2 0 0 0 0 247 524 388 233 412 
237 1 0 0 0 0 328 511 395 256 404 
238 2 3 1 974 384 220 511 388 793 384 
239 1 3 0 310 384 308 525 398 232 394 
240 0 2 1 844 50 223 514 388 684 388 
241 3 3 0 310 384 199 520 387 327 387 
242 2 2 1 844 50 452 533 392 927 423 
243 1 2 0 180 50 310 542 378 241 261 
244 3 1 0 50 384 279 529 392 143 403 
245 0 3 0 310 384 361 534 392 264 377 
246 3 4 1 844 718 243 525 390 856 663 
247 3 2 0 180 50 222 522 398 183 266 
248 2 1 0 50 384 386 508 390 276 389 
249 0 3 0 310 384 255 535 399 225 375 
250 2 3 0 310 384 285 537 403 368 350 
251 1 1 0 50 384 276 534 410 279 318 
252 1 2 1 844 50 235 533 400 924 274 
253 2 2 0 180 50 240 531 400 319 331 
254 0 2 1 844 50 216 530 399 810 299 
255 0 4 0 180 718 339 530 399 172 438 
256 2 3 0 310 384 240 541 397 348 362 
257 1 0 0 0 0 309 531 402 282 328 
258 2 2 0 180 50 264 527 405 371 345 
259 0 4 0 180 718 233 532 407 206 375 
260 0 3 0 310 384 206 531 403 220 377 
261 2 0 0 0 0 245 527 401 414 367 
262 0 2 1 844 50 206 531 405 767 286 
263 2 3 0 310 384 155 538 399 395 386 
264 3 3 0 310 384 218 531 400 203 399 
265 1 2 0 180 50 235 536 406 252 287 
266 0 4 0 180 718 250 530 413 212 334 
267 2 2 0 180 50 280 524 406 420 369 
268 0 1 1 714 384 231 524 403 799 302 
269 2 1 0 50 384 290 525 392 482 345 
270 2 2 0 180 50 325 529 397 415 365 
271 0 1 0 50 384 223 523 404 157 379 
272 3 0 1 0 0 256 525 409 942 785 
273 2 4 0 180 718 261 526 411 249 413 
274 0 4 0 180 718 258 520 407 201 413 
275 2 1 0 50 384 254 525 405 313 419 
276 2 4 1 844 718 214 522 403 932 397 
277 2 3 1 974 384 237 526 386 969 365 
278 3 1 1 714 384 235 537 401 929 547 
279 3 1 0 50 384 229 533 400 118 416 
280 1 3 0 310 384 182 526 407 240 365 
281 0 1 0 50 384 278 523 400 142 391 
282 2 4 1 844 718 203 532 397 914 383 
283 1 4 0 180 718 232 528 402 138 432 
284 2 0 0 0 0 303 529 400 361 376 
285 3 1 0 50 384 229 528 403 128 402 
286 2 0 1 0 0 215 524 402 847 419 
287 3 2 0 180 50 237 528 411 194 223 
288 1 2 1 844 50 292 530 409 726 318 
289 3 1 1 714 384 290 526 397 884 600 
290 1 3 0 310 384 261 526 415 163 393 
291 0 0 0 0 0 224 524 398 239 334 
292 0 4 1 844 718 194 533 407 809 381 
293 0 0 1 0 0 248 533 401 734 300 
294 2 0 0 0 0 339 528 403 318 369 
295 1 0 1 0 0 221 523 401 813 350 
296 3 1 1 714 384 223 525 408 931 574 
297 1 3 0 310 384 288 526 407 180 335 
298 3 3 0 310 384 116 527 402 331 409 
299 0 3 0 310 384 258 522 406 167 401 
300 0 4 0 180 718 231 518 398 164 414 
301 0 3 0 310 384 253 524 406 276 380 
302 1 1 0 50 384 211 524 405 137 391 
303 2 4 1 844 718 214 530 411 927 427 
304 2 1 0 50 384 269 527 409 157 406 
305 2 1 1 714 384 288 532 410 891 397 
306 1 4 1 844 718 236 536 408 883 358 
307 3 0 1 0 0 252 531 408 927 842 
308 0 2 1 844 50 205 525 417 773 216 
309 3 1 0 50 384 234 519 408 97 412 
310 0 1 0 50 384 251 526 409 104 405 
311 3 0 0 0 0 325 524 404 95 398 
312 2 4 1 844 718 202 528 398 858 361 
313 1 1 1 714 384 202 528 409 869 346 
314 1 1 1 714 384 194 516 406 917 265 
315 1 1 0 50 384 231 527 405 165 384 
316 1 2 1 844 50 187 526 408 894 236 
317 0 4 1 844 718 208 519 407 715 311 
318 1 1 1 714 384 189 521 408 786 302 
319 1 2 1 844 50 189 527 401 874 247 
320 1 0 0 0 0 251 524 408 181 363 
321 1 1 1 714 384 297 536 396 761 292 
322 3 2 1 844 50 313 531 408 842 816 
323 0 1 0 50 384 215 522 399 112 399 
324 2 3 0 310 384 189 526 401 268 402 
325 1 1 1 714 384 170 531 398 988 201 
326 2 2 1 844 50 181 524 415 911 241 
327 1 2 0 180 50 123 527 407 351 304 
328 3 3 0 310 384 171 536 386 285 421 
329 2 1 0 50 384 267 527 411 244 399 
330 3 4 0 180 718 209 526 407 185 583 
331 0 3 0 310 384 206 533 410 214 380 
332 1 2 0 180 50 216 515 410 235 362 
333 1 4 1 844 718 212 528 413 883 338 
334 2 2 0 180 50 169 527 406 265 312 
335 1 3 1 974 384 206 528 407 903 243 
336 0 0 1 0 0 181 526 400 868 235 
337 2 1 0 50 384 203 524 414 199 421 
338 0 4 1 844 718 230 534 402 689 273 
339 1 1 1 714 384 246 524 408 758 262 
340 2 3 0 310 384 197 523 404 292 370 
341 1 0 1 0 0 249 524 410 759 276 
342 0 1 1 714 384 241 527 410 580 368 
343 2 3 0 310 384 253 525 404 335 406 
344 3 4 1 844 718 258 525 401 802 580 
345 3 2 1 844 50 217 520 409 816 537 
346 2 3 1 974 384 185 520 410 898 460 
347 2 1 0 50 384 253 529 411 145 410 
348 0 1 0 50 384 261 535 415 193 412 
349 1 0 0 0 0 300 504 390 288 306 
350 1 3 0 310 384 163 502 388 323 380 
351 1 4 0 180 718 253 516 378 177 733 
352 0 0 0 0 0 244 503 378 172 298 
353 1 1 1 714 384 300 510 375 750 282 
354 3 3 1 974 384 235 506 375 913 717 
355 2 0 0 0 0 263 508 379 353 336 
356 1 3 0 310 384 208 501 384 320 375 
357 2 3 1 974 384 229 508 390 853 355 
358 0 0 1 0 0 219 512 379 760 247 
359 2 0 0 0 0 297 497 381 292 342 
360 1 2 1 844 50 214 501 383 761 275 
361 3 3 1 974 384 413 519 386 967 780 
362 0 1 1 714 384 291 506 385 725 214 
363 0 4 1 844 718 260 502 388 748 216 
364 3 1 0 50 384 235 508 385 101 376 
365 1 1 0 50 384 249 500 387 275 272 
366 0 1 1 714 384 278 502 390 618 354 
367 1 2 0 180 50 257 508 384 247 293 
368 3 4 0 180 718 283 507 378 153 408 
369 2 3 0 310 384 255 513 388 311 372 
370 0 2 0 180 50 388 504 386 410 368 
371 3 4 1 844 718 282 515 393 720 464 
372 1 3 1 974 384 193 503 388 786 302 
373 0 4 0 180 718 260 508 397 215 412 
374 3 2 1 844 50 279 504 391 927 589 
375 0 2 1 844 50 282 510 379 562 333 
376 2 4 1 844 718 176 508 394 858 260 
377 3 1 1 714 384 216 504 381 725 440 
378 0 3 1 974 384 218 499 387 679 293 
379 2 0 0 0 0 227 504 385 332 348 
380 3 3 0 310 384 276 495 377 271 369 
381 0 3 0 310 384 213 503 387 303 386 
382 1 4 1 844 718 204 507 383 733 357 
383 2 2 0 180 50 288 508 388 333 341 
384 0 0 1 0 0 139 505 393 800 209 
385 1 2 1 844 50 213 502 391 783 191 
386 2 2 0 180 50 221 512 389 243 332 
387 0 3 1 974 384 220 512 386 653 276 
388 0 4 1 844 718 228 505 383 640 274 
389 3 4 0 180 718 275 504 399 180 394 
390 2 2 0 180 50 267 512 376 286 338 
391 1 3 0 310 384 187 504 389 305 386 
392 0 2 0 180 50 232 514 379 173 274 
393 1 3 0 310 384 179 501 388 309 388 
394 0 3 0 310 384 335 503 386 295 381 
395 1 4 0 180 718 246 511 381 152 384 
396 0 4 1 844 718 245 511 386 698 287 
397 3 2 0 180 50 252 515 385 168 328 
398 2 2 1 844 50 148 513 389 875 293 
399 0 3 0 310 384 226 507 395 287 380 
400 2 1 1 714 384 187 518 384 945 323 
401 0 1 1 714 384 287 528 365 832 207 
402 0 4 0 180 718 198 511 377 212 623 
403 1 2 1 844 50 211 515 383 887 221 
404 2 4 1 844 718 175 503 381 900 361 
405 1 4 1 844 718 195 505 374 813 266 
406 0 2 0 180 50 176 508 378 206 281 
407 0 0 1 0 0 177 510 390 645 314 
408 0 2 1 844 50 208 515 386 736 254 
409 3 3 0 310 384 240 507 389 142 363 
410 2 4 1 844 718 207 503 383 848 342 
411 1 4 1 844 718 204 500 373 852 341 
412 1 2 0 180 50 230 505 381 172 315 
413 3 0 1 0 0 199 510 385 819 441 
414 2 1 0 50 384 266 528 381 146 409 
415 3 3 1 974 384 165 507 392 812 543 
416 1 0 1 0 0 207 510 384 792 341 
417 1 4 0 180 718 299 511 389 164 347 
418 2 2 1 844 50 204 505 383 877 372 
419 3 1 0 50 384 248 513 392 124 388 
420 0 2 0 180 50 269 505 385 200 369 
421 0 3 0 310 384 181 499 380 319 375 
422 3 0 1 0 0 273 503 385 936 671 
423 3 2 0 180 50 250 521 387 117 397 
424 2 0 0 0 0 254 507 393 279 374 
425 3 2 1 844 50 193 519 384 828 505 
426 3 3 0 310 384 156 516 383 292 378 
427 3 2 0 180 50 184 507 375 174 339 
428 2 4 0 180 718 279 500 394 208 421 
429 2 4 0 180 718 293 514 379 181 679 
430 0 0 0 0 0 340 516 382 269 397 
431 3 4 0 180 718 266 527 384 189 410 
432 2 3 1 974 384 262 504 391 786 379 
433 3 2 0 180 50 238 512 389 174 365 
434 1 0 0 0 0 250 507 390 165 382 
435 2 2 0 180 50 252 498 393 206 370 
436 2 3 0 310 384 188 502 383 282 385 
437 1 2 1 844 50 230 513 388 864 327 
438 0 4 0 180 718 260 518 390 193 410 
439 3 4 1 844 718 214 516 390 909 566 
440 3 4 1 844 718 244 509 391 929 620 
441 3 3 1 974 384 774 506 383 929 524 
442 0 2 0 180 50 274 517 377 197 142 
443 2 0 0 0 0 445 498 320 461 272 
444 2 4 0 180 718 240 517 384 214 507 
445 3 3 0 310 384 141 545 377 341 390 
446 1 4 1 844 718 200 523 376 875 273 
447 2 1 1 714 384 186 523 386 887 278 
448 2 2 1 844 50 173 522 386 1022 282 
449 3 1 0 50 384 184 527 395 79 425 
450 2 4 0 180 718 267 525 390 277 393 
451 3 0 0 0 0 232 518 396 170 410 
452 0 1 0 50 384 206 527 390 66 421 
453 0 0 0 0 0 281 535 386 203 404 
454 0 3 0 310 384 187 526 390 317 399 
455 2 1 1 714 384 206 538 389 804 335 
456 0 0 1 0 0 289 518 384 770 290 
457 3 4 0 180 718 246 534 393 154 444 
458 1 4 1 844 718 230 527 390 847 279 
459 3 1 0 50 384 204 533 389 117 401 
460 3 0 0 0 0 241 529 387 111 431 
461 0 4 0 180 718 238 531 392 136 425 
462 0 4 0 180 718 237 534 391 144 418 
463 1 3 0 310 384 209 542 388 282 396 
464 2 1 1 714 384 183 518 391 932 289 
465 2 2 1 844 50 244 521 393 956 297 
466 2 3 1 974 384 176 527 390 899 311 
467 3 2 1 844 50 265 536 381 921 565 
468 1 1 0 50 384 230 524 387 138 382 
469 2 3 1 974 384 202 527 386 936 367 
470 1 2 0 180 50 214 539 389 186 295 
471 0 2 0 180 50 198 526 394 196 360 
472 1 4 0 180 718 273 521 400 149 415 
473 2 4 1 844 718 1045 983 369 579 372 
474 3 3 0 310 384 251 523 388 88 405 
475 1 2 1 844 50 190 526 394 815 312 
476 0 1 1 714 384 188 529 393 831 276 
477 1 0 1 0 0 253 516 396 896 269 
478 0 3 1 974 384 196 524 398 731 306 
479 3 3 1 974 384 260 534 398 868 534 
480 2 2 1 844 50 200 530 394 829 252 
481 0 2 1 844 50 251 525 379 672 271 
482 0 3 1 974 384 211 521 391 737 245 
483 3 4 0 180 718 247 532 389 135 455 
484 3 3 0 310 384 134 523 392 381 391 
485 0 4 1 844 718 182 527 397 804 188 
486 3 1 0 50 384 193 532 388 102 407 
487 3 4 1 844 718 212 530 400 807 474 
488 1 3 1 974 384 182 530 392 933 229 
489 3 0 1 0 0 223 537 398 918 521 
490 3 4 0 180 718 281 526 399 104 431 
491 3 0 0 0 0 259 529 401 215 411 
492 2 3 1 974 384 193 526 393 849 262 
493 2 4 1 844 718 194 528 398 892 255 
494 2 1 0 50 384 242 525 390 207 343 
495 0 0 0 0 0 235 535 398 165 392 
496 3 0 0 0 0 210 533 382 122 411 
497 1 1 1 714 384 198 530 396 870 282 
498 0 1 1 714 384 251 527 392 580 305 
499 2 2 1 844 50 167 522 395 976 219 
500 2 4 1 844 718 249 540 392 974 288 
501 3 0 1 0 0 173 523 390 974 460 
502 2 2 0 180 50 216 529 405 253 247 
503 2 1 1 714 384 206 520 411 900 291 
504 3 0 0 0 0 201 523 396 157 358 
505 1 4 0 180 718 274 539 401 187 362 
506 1 4 1 844 718 210 524 398 827 257 
507 0 0 0 0 0 206 524 395 195 350 
508 2 1 1 714 384 164 524 403 962 285 
509 3 1 0 50 384 186 523 403 127 396 
510 3 1 1 714 384 272 533 393 866 538 
511 3 1 0 50 384 222 524 398 100 428 
512 1 0 1 0 0 199 523 392 816 298 
513 0 0 1 0 0 231 519 391 731 310 
514 2 2 0 180 50 195 519 403 218 264 
515 0 0 0 0 0 279 525 402 201 351 
516 0 2 1 844 50 268 519 412 824 348 
517 2 1 0 50 384 261 526 408 152 424 
518 0 2 1 844 50 208 527 391 643 308 
519 2 4 1 844 718 205 518 409 929 448 
520 2 3 0 310 384 209 531 401 436 399 
521 3 1 0 50 384 362 530 391 118 434 
522 2 0 0 0 0 313 526 377 494 312 
523 0 2 0 180 50 198 532 375 195 323 
524 0 1 1 714 384 231 546 388 702 266 
525 1 1 0 50 384 196 523 376 141 395 
526 1 4 1 844 718 266 537 372 715 341 
527 1 1 0 50 384 249 533 393 207 315 
528 0 1 1 714 384 193 536 394 718 275 
529 2 2 1 844 50 230 530 398 884 278 
530 3 4 0 180 718 259 532 396 150 420 
531 0 2 0 180 50 224 535 391 190 366 
532 2 4 0 180 718 338 525 402 342 397 
533 0 1 1 714 384 169 537 406 782 291 
534 1 3 1 974 384 212 524 400 879 259 
535 0 1 0 50 384 269 531 394 110 414 
536 0 2 0 180 50 228 547 376 259 320 
537 0 4 0 180 718 292 527 395 208 413 
538 2 4 0 180 718 321 534 395 461 380 
539 3 2 1 844 50 183 536 399 833 408 
540 1 2 1 844 50 210 525 402 939 297 
541 2 3 0 310 384 220 528 397 330 396 
542 3 3 0 310 384 202 542 409 306 408 
543 2 4 1 844 718 138 525 394 817 338 
544 0 0 0 0 0 240 528 391 159 387 
545 0 0 1 0 0 183 523 388 717 328 
546 2 3 1 974 384 154 524 391 876 403 
547 0 4 1 844 718 198 532 398 801 362 
548 0 3 1 974 384 217 536 399 687 350 
549 0 0 0 0 0 221 517 401 223 385 
550 1 1 1 714 384 361 526 395 773 372 
551 1 4 0 180 718 250 536 391 152 429 
552 1 2 0 180 50 222 532 404 252 409 
553 2 0 0 0 0 329 545 404 404 392 
554 0 0 1 0 0 203 535 401 832 317 
555 0 0 0 0 0 180 534 408 322 382 
556 3 1 1 714 384 160 536 397 877 445 
557 1 0 0 0 0 247 530 412 280 393 
558 1 2 0 180 50 251 530 406 208 380 
559 2 0 1 0 0 218 525 403 916 380 
560 1 2 1 844 50 314 530 399 859 316 
561 2 4 0 180 718 680 526 391 113 811 
562 3 4 1 844 718 318 527 389 959 618 
563 3 1 1 714 384 299 527 401 926 573 
564 1 0 0 0 0 333 529 394 193 376 
565 2 0 0 0 0 299 525 401 502 335 
566 0 2 1 844 50 290 525 398 727 268 
567 3 0 1 0 0 304 532 397 887 792 
568 0 4 0 180 718 253 530 409 164 408 
569 3 2 0 180 50 204 539 391 244 288 
570 2 4 0 180 718 222 533 394 342 483 
571 2 3 0 310 384 190 536 398 357 399 
572 3 0 1 0 0 236 520 396 917 617 
573 0 0 0 0 0 285 524 396 225 372 
574 1 1 0 50 384 322 524 394 181 389 
575 2 4 1 844 718 282 533 397 882 339 
576 0 3 1 974 384 249 528 403 836 308 
577 0 1 1 714 384 220 528 394 826 190 
578 3 1 1 714 384 284 528 392 852 720 
579 3 3 1 974 384 260 535 394 891 703 
580 2 3 0 310 384 387 527 402 373 356 
581 1 0 1 0 0 310 523 396 877 351 
582 3 3 0 310 384 206 531 405 331 403 
583 0 2 0 180 50 360 532 398 204 386 
584 0 0 0 0 0 374 520 397 178 408 
585 2 2 1 844 50 291 525 402 916 217 
586 3 1 0 50 384 253 527 402 119 426 
587 0 1 1 714 384 286 529 403 888 151 
588 0 3 1 974 384 218 523 403 793 245 
589 0 0 0 0 0 324 523 400 106 426 
590 2 2 1 844 50 265 526 402 965 273 
591 2 0 0 0 0 392 531 399 466 392 
592 3 1 0 50 384 231 523 401 86 452 
593 2 3 1 974 384 229 528 402 937 351 
594 3 0 1 0 0 249 529 400 958 611 
595 1 4 0 180 718 262 526 400 130 428 
596 2 0 1 0 0 199 540 399 896 414 
597 2 3 1 974 384 222 526 406 940 413 
598 0 3 1 974 384 211 515 398 870 380 
599 2 1 1 714 384 477 523 406 927 225 
600 1 0 1 0 0 243 530 405 899 202 
601 2 4 0 180 718 342 523 398 199 743 
602 3 1 1 714 384 216 533 406 869 560 
603 1 3 1 974 384 205 524 392 786 294 
604 0 0 1 0 0 195 533 396 739 163 
605 3 2 1 844 50 208 527 396 959 588 
606 1 4 1 844 718 213 528 400 885 205 
607 0 3 0 310 384 163 537 401 337 399 
608 0 1 0 50 384 251 536 395 125 427 
609 1 1 0 50 384 203 530 400 117 422 
610 0 2 0 180 50 231 527 405 157 223 
611 2 2 1 844 50 307 528 401 891 369 
612 3 2 1 844 50 197 534 409 927 499 
613 1 0 1 0 0 264 529 405 935 353 
614 1 1 1 714 384 183 532 405 966 282 
615 3 3 1 974 384 280 527 408 892 696 
616 2 0 1 0 0 240 530 409 952 200 
617 0 1 0 50 384 278 543 409 112 423 
618 2 2 0 180 50 355 530 413 202 401 
619 3 2 1 844 50 315 537 415 938 796 
620 1 0 0 0 0 243 531 412 191 328 
621 1 3 1 974 384 443 535 409 872 234 
622 2 0 0 0 0 273 533 413 294 385 
623 1 3 1 974 384 219 525 406 904 296 
624 2 0 1 0 0 240 537 413 920 347 
625 1 1 0 50 384 220 531 408 89 450 
626 1 0 1 0 0 219 531 399 870 257 
627 2 1 0 50 384 283 522 388 223 384 
628 3 4 1 844 718 179 536 403 954 410 
629 1 3 0 310 384 223 532 408 276 383 
630 3 0 0 0 0 256 523 407 124 454 
631 3 3 1 974 384 424 526 408 957 881 
632 2 2 1 844 50 219 524 405 866 344 
633 1 4 0 180 718 265 520 415 156 421 
634 0 1 0 50 384 303 528 406 87 416 
635 3 4 1 844 718 223 536 407 844 642 
636 0 2 1 844 50 238 528 416 660 332 
637 2 4 0 180 718 239 538 408 266 407 
638 0 4 1 844 718 259 528 409 806 296 
639 0 0 1 0 0 260 515 405 677 367 
