# Supplementary material for: Lack of Multisensory Integration in Hemianopia: No Influence of Visual Stimuli on Aurally Guided Saccades to the Blind Hemifield
Source: PLoS One. 2015 Apr 2;10(4):e0122054. doi: 10.1371/journal.pone.0122054 (PMC4383622; doi:10.1371/journal.pone.0122054)
Supplement: S1 Dataset — (ZIP) [file pone.0122054.s001.zip › S1 Data_Experiment1/H5EXP.ma]

0 3 3 1 974 384 509 510 364 969 430 
1 1 4 1 844 718 352 504 351 825 673 
2 2 1 0 50 384 242 503 345 -5 372 
3 3 0 0 0 0 418 497 348 -4 436 
4 1 4 0 180 718 355 497 348 240 643 
5 3 2 1 844 50 499 495 348 907 387 
6 0 2 1 844 50 583 510 362 604 569 
7 1 0 1 0 0 450 513 355 916 301 
8 3 4 0 180 718 315 513 366 125 715 
9 2 2 1 844 50 496 506 364 921 315 
10 2 3 1 974 384 579 515 358 956 405 
11 1 2 0 180 50 320 525 361 103 98 
12 1 3 0 310 384 660 521 365 243 353 
13 3 1 1 714 384 558 531 371 793 385 
14 3 4 1 844 718 396 525 374 850 734 
15 1 1 1 714 384 410 526 362 763 387 
16 2 3 0 310 384 451 535 375 291 355 
17 2 4 1 844 718 540 503 362 931 428 
18 0 4 0 180 718 533 528 379 38 378 
19 3 2 0 180 50 563 510 371 67 665 
20 0 3 1 974 384 494 514 380 632 397 
21 1 2 1 844 50 401 527 374 826 157 
22 0 0 0 0 0 465 516 362 -74 421 
23 0 1 0 50 384 360 534 373 16 344 
24 0 0 1 0 0 358 530 374 833 333 
25 2 0 0 0 0 724 529 377 113 427 
26 3 1 0 50 384 465 522 372 58 739 
27 1 3 1 974 384 547 510 368 944 421 
28 2 4 0 180 718 342 534 366 142 709 
29 3 3 0 310 384 561 517 365 179 682 
30 2 0 1 0 0 508 502 367 957 371 
31 0 3 0 310 384 589 520 370 300 378 
32 2 1 1 714 384 422 516 372 925 419 
33 0 4 1 844 718 622 521 380 825 709 
34 0 1 1 714 384 393 515 371 749 387 
35 1 0 0 0 0 554 526 380 147 252 
36 2 2 0 180 50 466 521 379 450 507 
37 0 2 0 180 50 461 506 362 27 450 
38 1 1 0 50 384 528 507 369 -48 366 
39 3 0 1 0 0 423 502 376 949 420 
40 1 2 1 844 50 558 532 380 975 215 
41 3 1 1 714 384 423 534 379 765 385 
42 1 2 1 844 50 514 531 390 810 316 
43 3 1 0 50 384 300 525 373 15 384 
44 1 4 0 180 718 312 523 360 184 688 
45 1 3 1 974 384 518 521 351 918 383 
46 2 4 1 844 718 358 512 343 780 586 
47 0 4 0 180 718 526 506 346 130 611 
48 2 0 0 0 0 638 504 349 -35 380 
49 0 2 0 180 50 407 501 344 266 215 
50 0 1 1 714 384 348 504 336 754 351 
51 1 4 0 180 718 361 534 356 150 585 
52 0 2 0 180 50 668 502 328 141 81 
53 1 0 1 0 0 498 506 345 897 157 
54 2 3 0 310 384 227 501 342 254 326 
55 2 1 0 50 384 608 509 337 -3 342 
56 3 4 0 180 718 566 485 342 112 654 
57 1 4 1 844 718 520 527 380 808 634 
58 1 3 1 974 384 329 514 392 945 402 
59 0 1 1 714 384 357 516 390 738 391 
60 3 1 0 50 384 306 503 369 103 378 
61 2 2 1 844 50 390 509 372 925 318 
62 0 2 0 180 50 420 511 369 369 331 
63 0 1 0 50 384 303 493 372 68 387 
64 0 3 1 974 384 798 489 366 811 423 
65 1 0 0 0 0 403 506 377 144 120 
66 2 1 0 50 384 292 501 372 73 385 
67 1 3 1 974 384 525 511 377 911 398 
68 2 2 0 180 50 607 509 375 212 396 
69 3 2 1 844 50 476 503 369 868 391 
70 2 0 0 0 0 592 513 388 221 394 
71 2 3 1 974 384 623 497 383 926 394 
72 0 3 0 310 384 410 506 385 275 415 
73 2 3 0 310 384 343 513 372 313 374 
74 0 2 0 180 50 309 512 376 212 210 
75 1 0 1 0 0 612 507 371 901 408 
76 0 0 0 0 0 385 512 390 112 357 
77 0 4 1 844 718 348 500 377 869 722 
78 3 4 1 844 718 527 496 373 815 669 
79 0 3 1 974 384 558 505 379 872 402 
80 3 2 1 844 50 346 518 369 823 473 
81 1 1 1 714 384 451 510 376 723 386 
82 1 3 0 310 384 279 522 388 307 379 
83 1 1 0 50 384 525 516 369 125 385 
84 1 4 0 180 718 613 523 384 180 740 
85 0 2 0 180 50 432 525 375 90 383 
86 2 2 1 844 50 467 526 378 982 431 
87 1 2 0 180 50 631 523 375 102 397 
88 0 1 0 50 384 525 513 381 230 431 
89 3 0 1 0 0 722 519 384 849 475 
90 3 1 0 50 384 382 520 388 332 403 
91 2 1 0 50 384 514 505 383 22 404 
92 2 4 0 180 718 618 510 381 258 633 
93 0 3 1 974 384 448 541 380 923 396 
94 0 4 0 180 718 386 510 381 186 706 
95 2 4 1 844 718 376 506 376 922 648 
96 0 1 1 714 384 454 509 377 745 391 
97 1 3 0 310 384 444 522 382 369 374 
98 2 4 1 844 718 510 511 382 856 725 
99 1 4 1 844 718 449 511 378 724 414 
100 1 3 1 974 384 396 513 369 939 388 
101 3 3 1 974 384 684 516 379 953 416 
102 0 1 1 714 384 387 514 388 736 405 
103 0 0 0 0 0 321 525 399 94 409 
104 0 3 1 974 384 389 524 383 952 389 
105 2 1 0 50 384 343 526 387 290 416 
106 3 3 0 310 384 335 526 392 301 377 
107 3 3 0 310 384 264 524 391 306 381 
108 3 0 1 0 0 323 524 391 948 454 
109 1 4 0 180 718 278 511 392 254 653 
110 2 4 1 844 718 365 541 392 856 723 
111 3 1 0 50 384 238 519 383 90 388 
112 2 3 0 310 384 313 519 379 333 372 
113 1 0 0 0 0 289 527 375 339 316 
114 1 3 0 310 384 270 520 391 283 377 
115 3 4 1 844 718 360 521 397 863 764 
116 3 0 1 0 0 544 526 392 807 406 
117 3 3 0 310 384 351 506 385 330 384 
118 2 3 1 974 384 351 529 401 960 412 
119 0 3 1 974 384 613 533 389 973 414 
120 0 1 1 714 384 238 529 396 724 400 
121 1 3 0 310 384 286 521 391 325 392 
122 0 0 0 0 0 391 529 376 140 386 
123 2 0 0 0 0 368 547 388 343 536 
124 3 2 0 180 50 330 534 372 245 165 
125 0 1 1 714 384 397 544 371 762 384 
126 1 4 0 180 718 527 538 378 241 718 
127 3 2 1 844 50 357 533 372 916 388 
128 2 1 1 714 384 320 527 369 755 385 
129 0 3 0 310 384 484 542 377 314 369 
130 0 2 0 180 50 391 527 365 219 110 
131 3 0 0 0 0 589 531 371 285 776 
132 0 4 1 844 718 335 527 379 840 726 
133 0 1 1 714 384 400 532 378 753 397 
134 0 3 1 974 384 553 533 392 937 398 
135 3 3 1 974 384 530 530 378 743 382 
136 0 4 1 844 718 443 528 366 827 704 
137 2 0 1 0 0 359 532 373 958 405 
138 1 4 1 844 718 337 536 386 872 720 
139 2 3 1 974 384 395 533 380 989 411 
140 3 2 0 180 50 637 531 381 234 200 
141 0 3 1 974 384 555 529 377 978 391 
142 0 4 0 180 718 330 524 376 208 719 
143 3 2 0 180 50 530 520 376 196 401 
144 0 4 1 844 718 505 523 380 832 688 
145 1 1 1 714 384 285 534 385 801 408 
146 2 4 0 180 718 319 532 385 209 708 
147 0 4 1 844 718 266 535 380 881 743 
148 3 4 1 844 718 287 531 386 877 742 
149 0 0 1 0 0 270 541 392 872 754 
150 3 0 1 0 0 332 537 389 865 750 
151 3 3 0 310 384 264 529 387 298 377 
152 3 3 0 310 384 302 528 386 321 364 
153 2 0 0 0 0 542 518 388 360 552 
154 0 0 1 0 0 248 522 377 772 519 
155 0 1 0 50 384 300 519 388 37 373 
156 3 0 1 0 0 306 529 391 968 493 
157 3 4 0 180 718 324 543 392 230 693 
158 0 3 0 310 384 269 525 391 288 365 
159 2 1 1 714 384 351 532 391 758 392 
160 2 1 0 50 384 374 545 381 148 405 
161 2 3 1 974 384 182 531 388 926 388 
162 0 2 1 844 50 461 542 395 591 405 
163 1 2 0 180 50 355 542 399 388 325 
164 0 1 0 50 384 343 533 380 139 373 
165 1 3 0 310 384 335 535 397 347 379 
166 1 2 1 844 50 349 534 386 895 395 
167 1 1 0 50 384 355 534 394 102 394 
168 2 0 0 0 0 515 530 382 206 361 
169 0 4 0 180 718 325 529 383 212 720 
170 1 2 1 844 50 524 530 385 971 268 
171 2 0 0 0 0 318 520 374 292 383 
172 3 0 0 0 0 611 529 377 89 433 
173 1 1 1 714 384 361 519 381 767 392 
174 2 0 0 0 0 389 521 378 178 408 
175 0 3 1 974 384 558 523 376 961 392 
176 0 1 0 50 384 333 550 388 77 384 
177 1 1 0 50 384 276 532 384 73 377 
178 2 4 1 844 718 391 530 400 826 673 
179 3 3 1 974 384 359 545 398 948 420 
180 3 0 0 0 0 409 543 396 146 670 
181 1 0 0 0 0 326 536 391 277 395 
182 0 0 0 0 0 414 530 384 89 497 
183 1 1 0 50 384 436 529 387 33 389 
184 3 2 0 180 50 349 530 394 241 118 
185 3 2 1 844 50 522 528 377 917 394 
186 3 0 0 0 0 511 527 400 147 448 
187 2 3 1 974 384 363 525 390 960 399 
188 3 3 0 310 384 398 532 386 325 373 
189 2 0 1 0 0 467 539 386 947 398 
190 2 3 0 310 384 295 537 390 336 385 
191 3 2 1 844 50 498 537 397 965 407 
192 1 2 1 844 50 400 540 391 855 222 
193 1 4 1 844 718 392 514 386 774 688 
194 1 4 0 180 718 364 518 382 198 747 
195 2 3 0 310 384 369 524 387 323 377 
196 1 2 0 180 50 417 526 386 192 79 
197 2 1 1 714 384 370 525 386 746 386 
198 3 1 1 714 384 522 535 395 758 395 
199 3 4 0 180 718 536 529 394 222 724 
200 0 4 0 180 718 275 517 386 147 707 
201 1 0 0 0 0 537 525 370 219 112 
202 0 0 1 0 0 391 526 372 783 301 
203 2 2 0 180 50 412 518 376 180 111 
204 2 2 1 844 50 304 523 376 806 369 
205 1 0 0 0 0 400 541 386 139 83 
206 0 3 0 310 384 314 529 384 321 363 
207 1 3 0 310 384 255 531 380 302 365 
208 2 4 0 180 718 382 535 399 199 718 
209 0 2 1 844 50 550 553 391 805 380 
210 1 0 1 0 0 335 550 390 852 392 
211 1 3 0 310 384 324 559 390 305 369 
212 3 2 1 844 50 446 535 389 771 396 
213 3 1 1 714 384 476 528 385 709 398 
214 0 1 0 50 384 342 543 392 11 374 
215 0 1 0 50 384 432 546 396 46 368 
216 2 0 0 0 0 488 540 390 219 332 
217 3 1 0 50 384 324 534 388 26 398 
218 3 1 1 714 384 208 561 391 779 405 
219 3 1 0 50 384 331 550 385 92 391 
220 2 1 1 714 384 589 578 387 786 388 
221 1 0 0 0 0 416 540 385 70 322 
222 2 2 0 180 50 312 536 385 152 96 
223 3 4 1 844 718 179 529 377 845 666 
224 2 2 0 180 50 322 517 378 145 79 
225 3 2 1 844 50 378 521 378 870 401 
226 3 1 1 714 384 242 547 408 769 411 
227 0 1 1 714 384 296 529 386 767 397 
228 2 3 1 974 384 470 539 394 938 414 
229 2 0 1 0 0 463 528 390 997 431 
230 0 2 1 844 50 463 550 393 751 396 
231 1 0 1 0 0 275 538 388 780 299 
232 2 4 1 844 718 405 538 376 848 682 
233 0 0 1 0 0 582 524 372 631 364 
234 1 2 1 844 50 345 523 374 926 253 
235 0 4 1 844 718 345 531 376 878 760 
236 0 4 1 844 718 166 531 382 626 433 
237 3 1 0 50 384 716 533 382 31 361 
238 3 3 0 310 384 780 524 387 297 369 
239 3 4 0 180 718 386 530 379 241 678 
240 2 0 0 0 0 535 508 358 223 359 
241 1 4 1 844 718 391 509 373 734 571 
242 2 0 0 0 0 321 524 381 210 374 
243 2 0 1 0 0 289 526 381 930 409 
244 1 2 0 180 50 306 537 378 184 98 
245 0 0 1 0 0 429 531 391 674 658 
246 3 3 1 974 384 384 542 387 953 412 
247 0 0 1 0 0 509 520 383 665 396 
248 1 3 0 310 384 279 521 387 284 370 
249 1 3 1 974 384 450 530 386 1000 403 
250 1 0 1 0 0 353 552 396 1008 401 
251 1 1 1 714 384 178 533 390 759 397 
252 0 2 1 844 50 554 547 397 632 409 
253 2 1 0 50 384 290 535 388 36 361 
254 3 0 0 0 0 356 521 392 176 408 
255 1 1 1 714 384 204 519 385 782 385 
256 0 2 0 180 50 570 529 396 163 388 
257 3 4 1 844 718 329 509 386 821 684 
258 2 3 1 974 384 169 527 389 830 391 
259 2 0 1 0 0 393 543 396 742 401 
260 2 1 0 50 384 461 506 387 131 381 
261 0 4 1 844 718 572 534 400 817 669 
262 0 4 0 180 718 625 528 397 173 684 
263 2 1 0 50 384 475 532 398 70 380 
264 3 3 1 974 384 411 547 397 1000 431 
265 1 2 1 844 50 421 542 400 873 394 
266 3 3 1 974 384 435 527 386 1001 388 
267 1 2 1 844 50 389 527 384 832 283 
268 0 4 0 180 718 370 536 394 166 684 
269 0 3 0 310 384 324 531 391 286 371 
270 2 2 0 180 50 434 499 357 166 78 
271 3 3 0 310 384 166 508 385 279 377 
272 2 1 1 714 384 242 524 421 768 421 
273 0 0 0 0 0 348 518 400 90 408 
274 2 3 1 974 384 326 537 414 969 413 
275 0 4 1 844 718 329 551 405 911 762 
276 2 2 1 844 50 544 549 410 994 413 
277 3 4 0 180 718 392 544 408 198 716 
278 0 2 1 844 50 631 543 397 682 427 
279 1 3 0 310 384 262 543 399 283 393 
280 1 3 0 310 384 337 537 410 304 385 
281 2 2 1 844 50 392 541 404 879 408 
282 2 2 1 844 50 457 543 400 905 407 
283 2 1 0 50 384 355 544 407 149 394 
284 3 1 0 50 384 363 539 413 74 365 
285 2 2 1 844 50 536 540 393 908 318 
286 3 3 0 310 384 417 531 401 292 383 
287 2 3 0 310 384 686 541 408 291 391 
288 2 1 1 714 384 357 537 403 773 415 
289 0 0 1 0 0 497 529 406 752 413 
290 3 2 0 180 50 609 530 396 125 389 
291 2 0 0 0 0 435 530 397 405 336 
292 1 1 1 714 384 178 536 402 778 410 
293 1 3 0 310 384 328 544 403 327 379 
294 0 0 1 0 0 507 556 407 757 406 
295 1 4 0 180 718 384 556 415 239 627 
296 0 3 1 974 384 209 547 396 787 401 
297 2 3 0 310 384 458 514 393 262 385 
298 2 4 0 180 718 341 518 397 230 707 
299 3 3 1 974 384 561 524 381 898 367 
300 3 3 1 974 384 338 525 387 930 369 
301 0 3 0 310 384 286 535 393 268 392 
302 3 0 0 0 0 405 536 393 254 648 
303 3 0 1 0 0 382 524 389 863 365 
304 3 0 0 0 0 453 520 385 219 648 
305 1 3 1 974 384 467 530 382 934 366 
306 0 4 0 180 718 329 530 384 219 682 
307 2 3 0 310 384 564 544 395 305 401 
308 1 3 0 310 384 308 549 388 303 396 
309 0 3 0 310 384 375 519 375 275 372 
310 0 3 1 974 384 217 518 370 916 370 
311 0 4 1 844 718 244 518 370 863 681 
312 0 3 0 310 384 274 536 383 295 395 
313 0 0 1 0 0 340 543 375 835 381 
314 3 2 0 180 50 369 545 385 193 84 
315 3 1 1 714 384 337 544 385 772 372 
316 2 0 0 0 0 478 498 375 331 424 
317 2 4 0 180 718 314 539 393 231 722 
318 3 2 1 844 50 260 554 385 816 398 
319 3 0 1 0 0 320 541 383 895 386 
320 1 2 0 180 50 280 528 381 186 123 
321 3 0 0 0 0 394 527 392 343 733 
322 3 1 1 714 384 208 536 387 754 370 
323 2 1 1 714 384 183 558 360 752 363 
324 2 4 1 844 718 362 556 405 926 747 
325 0 2 0 180 50 351 533 396 317 309 
326 0 1 0 50 384 283 519 375 33 387 
327 3 0 1 0 0 423 535 387 892 407 
328 3 2 1 844 50 665 568 370 852 375 
329 1 2 0 180 50 606 542 390 240 109 
330 3 2 0 180 50 601 534 391 117 398 
331 1 4 1 844 718 298 557 389 903 722 
332 3 4 0 180 718 243 551 388 222 720 
333 0 1 1 714 384 177 536 378 797 360 
334 0 2 0 180 50 466 524 375 180 141 
335 1 2 0 180 50 926 528 389 214 70 
336 1 2 1 844 50 411 529 390 854 349 
337 3 2 1 844 50 374 568 394 878 391 
338 1 2 0 180 50 358 550 382 236 79 
339 1 3 0 310 384 337 549 389 284 396 
340 2 3 0 310 384 172 544 394 358 403 
341 2 1 1 714 384 235 596 372 777 382 
342 2 0 1 0 0 889 517 360 875 371 
343 2 1 1 714 384 275 523 372 744 375 
344 1 4 1 844 718 387 528 385 859 712 
345 0 0 0 0 0 324 543 377 98 393 
346 3 4 1 844 718 158 535 385 792 547 
347 2 3 0 310 384 317 553 392 296 385 
348 3 0 0 0 0 562 537 389 219 769 
349 0 2 1 844 50 329 548 401 777 390 
350 3 2 1 844 50 504 553 398 886 412 
351 0 3 1 974 384 439 572 399 873 391 
352 2 2 0 180 50 437 545 393 428 385 
353 2 4 0 180 718 364 533 397 282 633 
354 1 4 0 180 718 469 544 400 254 709 
355 1 0 1 0 0 339 536 389 893 382 
356 2 2 1 844 50 457 533 398 928 392 
357 3 2 1 844 50 335 568 378 810 258 
358 0 0 0 0 0 470 541 368 21 421 
359 0 1 0 50 384 241 553 397 75 405 
360 3 1 0 50 384 313 558 394 -4 400 
361 1 1 0 50 384 284 557 402 21 410 
362 3 0 0 0 0 524 511 378 213 646 
363 0 0 0 0 0 266 511 392 140 655 
364 0 0 1 0 0 312 505 393 839 385 
365 0 0 0 0 0 309 518 384 149 448 
366 1 1 0 50 384 297 524 391 116 391 
367 2 0 1 0 0 264 531 395 899 392 
368 2 4 0 180 718 428 533 398 174 725 
369 2 1 1 714 384 180 520 391 726 378 
370 1 1 0 50 384 611 542 388 125 401 
371 1 1 0 50 384 358 548 382 118 400 
372 0 2 1 844 50 433 544 375 671 344 
373 2 0 1 0 0 385 548 376 923 83 
374 1 1 1 714 384 421 545 385 756 385 
375 0 0 1 0 0 520 544 379 654 380 
376 1 2 1 844 50 620 557 381 703 360 
377 2 0 0 0 0 326 535 377 241 419 
378 1 0 1 0 0 423 570 377 723 261 
379 2 2 1 844 50 597 548 375 779 263 
380 2 4 1 844 718 323 543 392 865 714 
381 2 3 1 974 384 427 563 376 790 393 
382 3 2 0 180 50 525 528 408 177 427 
383 1 0 1 0 0 375 549 383 931 386 
384 2 3 1 974 384 482 564 380 993 413 
385 0 0 0 0 0 420 530 395 146 399 
386 3 4 1 844 718 439 542 386 855 689 
387 3 0 0 0 0 941 525 394 270 662 
388 1 0 0 0 0 459 526 395 168 130 
389 1 2 0 180 50 301 533 390 186 100 
390 2 2 1 844 50 317 547 371 629 372 
391 2 3 1 974 384 491 554 377 984 401 
392 0 4 0 180 718 395 548 375 208 677 
393 0 2 1 844 50 950 561 388 611 377 
394 0 4 1 844 718 434 536 404 859 699 
395 3 4 0 180 718 497 544 377 248 720 
396 2 1 0 50 384 363 547 378 254 405 
397 2 4 1 844 718 318 546 370 944 795 
398 3 2 0 180 50 514 511 380 188 397 
399 2 2 1 844 50 439 520 408 898 241 
400 2 3 0 310 384 333 521 390 316 383 
401 1 2 1 844 50 499 510 378 785 247 
402 3 4 1 844 718 482 522 394 846 690 
403 2 4 0 180 718 477 518 401 249 724 
404 0 2 0 180 50 320 535 380 228 114 
405 1 4 1 844 718 646 538 383 772 606 
406 2 3 1 974 384 365 533 382 913 401 
407 1 1 0 50 384 82 523 373 574 367 
408 1 1 1 714 384 355 538 381 772 387 
409 3 4 1 844 718 371 545 383 868 726 
410 1 2 1 844 50 638 546 381 677 376 
411 2 2 0 180 50 451 522 395 237 130 
412 1 3 1 974 384 322 526 385 932 411 
413 3 3 0 310 384 283 547 379 381 394 
414 2 2 0 180 50 323 547 374 234 143 
415 1 4 1 844 718 201 539 373 673 549 
416 1 0 0 0 0 556 545 379 246 120 
417 3 0 0 0 0 300 532 385 464 396 
418 3 2 0 180 50 359 529 392 197 90 
419 0 3 1 974 384 553 548 384 726 277 
420 2 4 1 844 718 507 565 387 841 673 
421 0 0 0 0 0 426 512 405 117 431 
422 1 1 1 714 384 338 538 414 776 408 
423 3 4 0 180 718 460 515 384 205 681 
424 0 0 0 0 0 346 512 398 117 406 
425 1 0 1 0 0 289 516 394 951 373 
426 1 1 1 714 384 492 521 397 733 386 
427 1 0 0 0 0 295 535 378 93 383 
428 1 1 1 714 384 263 572 388 770 404 
429 2 0 1 0 0 520 551 387 898 262 
430 3 0 1 0 0 415 533 385 905 385 
431 2 1 1 714 384 252 530 390 759 386 
432 2 4 0 180 718 456 548 381 209 747 
433 3 4 0 180 718 309 552 393 201 801 
434 0 2 0 180 50 621 539 381 129 412 
435 2 2 1 844 50 452 530 395 732 400 
436 0 1 0 50 384 381 542 384 83 399 
437 2 1 1 714 384 394 550 383 739 385 
438 3 1 0 50 384 305 500 400 58 414 
439 3 4 1 844 718 476 513 392 846 709 
440 3 4 1 844 718 337 514 389 829 702 
441 1 0 1 0 0 243 509 392 851 358 
442 0 3 0 310 384 304 508 397 329 387 
443 2 3 1 974 384 348 503 399 873 399 
444 2 3 0 310 384 281 520 386 345 373 
445 3 3 1 974 384 346 518 387 937 392 
446 3 3 0 310 384 319 539 392 350 390 
447 2 2 0 180 50 358 533 395 222 93 
448 2 3 0 310 384 318 525 390 341 384 
449 0 2 1 844 50 600 496 389 899 414 
450 1 2 0 180 50 329 504 386 192 130 
451 0 2 1 844 50 413 512 404 758 419 
452 3 2 0 180 50 461 523 396 242 121 
453 2 3 0 310 384 330 517 396 321 396 
454 1 0 1 0 0 437 547 385 891 414 
455 2 0 1 0 0 379 532 398 906 412 
456 0 2 1 844 50 378 525 405 622 403 
457 2 1 1 714 384 216 519 402 757 403 
458 3 4 0 180 718 290 547 388 198 708 
459 0 1 1 714 384 181 528 399 812 389 
460 1 0 1 0 0 280 528 397 798 394 
461 2 2 0 180 50 380 545 380 220 120 
462 3 4 0 180 718 444 515 396 188 728 
463 1 3 1 974 384 160 525 387 918 399 
464 1 3 1 974 384 341 538 377 954 411 
465 2 4 1 844 718 383 535 385 853 735 
466 0 2 0 180 50 402 560 390 220 144 
467 0 2 0 180 50 357 516 394 192 92 
468 1 4 0 180 718 597 516 414 203 692 
469 2 1 0 50 384 357 531 412 93 400 
470 2 4 0 180 718 318 546 390 337 638 
471 3 4 0 180 718 366 513 394 197 697 
472 1 4 0 180 718 494 520 404 175 704 
473 3 1 1 714 384 228 505 391 743 387 
474 0 3 0 310 384 472 513 400 288 403 
475 2 0 1 0 0 343 531 388 864 413 
476 1 0 0 0 0 288 546 379 249 388 
477 2 4 0 180 718 403 557 381 242 721 
478 1 2 0 180 50 255 551 366 297 170 
479 3 3 0 310 384 247 546 381 346 388 
480 1 4 1 844 718 321 502 368 835 697 
481 2 1 1 714 384 171 498 365 713 374 
482 0 1 1 714 384 155 515 394 731 389 
483 0 1 0 50 384 146 532 377 162 390 
484 3 2 0 180 50 279 536 373 205 142 
485 1 2 1 844 50 312 536 374 762 347 
486 0 0 0 0 0 661 545 375 50 424 
487 3 0 0 0 0 417 545 387 230 421 
488 2 0 1 0 0 185 544 375 881 392 
489 3 3 1 974 384 452 589 388 975 409 
490 0 1 1 714 384 427 548 380 772 378 
491 3 0 1 0 0 466 522 392 843 399 
492 0 3 0 310 384 266 510 392 320 392 
493 3 1 0 50 384 232 533 393 116 407 
494 2 4 0 180 718 146 553 372 336 490 
495 0 0 0 0 0 754 533 382 301 378 
496 2 2 1 844 50 202 532 393 933 397 
497 1 1 1 714 384 465 565 382 749 388 
498 1 4 1 844 718 428 551 387 901 772 
499 0 1 1 714 384 180 538 376 754 401 
500 1 2 1 844 50 391 558 379 979 327 
501 2 0 0 0 0 338 551 383 175 431 
502 3 1 0 50 384 178 445 351 306 355 
503 1 1 0 50 384 244 513 385 46 389 
504 2 2 1 844 50 257 523 381 962 371 
505 1 2 1 844 50 493 525 398 820 170 
506 2 1 1 714 384 241 517 393 746 396 
507 2 1 0 50 384 307 518 382 90 382 
508 3 4 1 844 718 389 548 384 851 669 
509 2 4 1 844 718 408 547 380 820 691 
510 0 2 1 844 50 707 543 375 701 284 
511 3 3 0 310 384 377 523 390 322 379 
512 0 0 1 0 0 388 522 387 648 315 
513 3 4 1 844 718 477 546 380 861 720 
514 0 4 1 844 718 510 554 384 807 641 
515 1 1 1 714 384 389 558 373 743 381 
516 3 1 1 714 384 181 531 390 759 389 
517 3 1 0 50 384 412 477 389 76 408 
518 1 2 0 180 50 276 515 381 198 129 
519 2 3 0 310 384 257 520 365 286 357 
520 1 2 0 180 50 311 519 391 182 99 
521 3 1 0 50 384 244 511 391 109 392 
522 1 3 1 974 384 230 522 387 1003 408 
523 1 1 0 50 384 291 533 394 93 389 
524 3 1 1 714 384 328 531 384 760 386 
525 1 0 0 0 0 307 542 386 188 399 
526 1 0 0 0 0 290 544 378 287 374 
527 2 2 1 844 50 252 524 392 839 397 
528 1 0 0 0 0 411 524 393 112 405 
529 0 0 1 0 0 468 509 397 613 396 
530 1 3 0 310 384 257 524 392 315 392 
531 3 2 0 180 50 337 542 390 219 95 
532 3 0 1 0 0 248 554 376 951 359 
533 2 2 0 180 50 340 536 377 254 134 
534 1 1 0 50 384 389 549 375 102 385 
535 3 1 1 714 384 205 554 377 721 376 
536 0 1 0 50 384 287 568 377 84 392 
537 2 4 0 180 718 370 548 384 201 709 
538 3 1 1 714 384 236 548 370 771 386 
539 3 4 0 180 718 442 532 407 195 712 
540 2 2 0 180 50 569 549 389 226 157 
541 0 0 1 0 0 365 549 376 678 295 
542 1 4 1 844 718 615 681 395 596 380 
543 1 2 0 180 50 354 519 390 204 67 
544 0 3 0 310 384 249 521 395 309 386 
545 0 4 0 180 718 312 546 379 232 690 
546 3 3 0 310 384 326 545 377 341 383 
547 1 0 0 0 0 465 553 377 190 111 
548 3 1 1 714 384 193 550 369 710 378 
549 0 4 0 180 718 352 569 378 242 720 
550 1 4 1 844 718 331 541 395 868 715 
551 0 4 0 180 718 430 559 374 391 574 
552 2 4 0 180 718 268 551 380 215 709 
553 2 3 1 974 384 167 559 372 804 399 
554 2 0 1 0 0 393 531 395 1022 368 
555 2 1 0 50 384 154 521 397 336 394 
556 0 4 0 180 718 272 527 402 228 671 
557 0 2 1 844 50 341 549 386 712 385 
558 1 3 1 974 384 296 562 379 974 407 
559 1 4 0 180 718 175 552 366 463 412 
560 1 1 1 714 384 162 520 373 700 365 
561 3 2 0 180 50 327 512 387 187 122 
562 0 4 1 844 718 278 510 392 816 686 
563 1 2 0 180 50 318 511 387 203 113 
564 2 2 0 180 50 297 513 397 226 115 
565 1 0 1 0 0 238 528 391 869 395 
566 0 0 0 0 0 278 533 389 172 397 
567 1 3 1 974 384 311 550 379 983 409 
568 3 1 0 50 384 210 546 382 84 380 
569 3 3 1 974 384 302 572 385 1011 409 
570 3 0 1 0 0 469 560 379 943 411 
571 3 2 1 844 50 368 558 377 856 407 
572 3 0 0 0 0 336 557 376 205 450 
573 3 3 0 310 384 300 560 371 320 377 
574 2 0 1 0 0 398 560 384 622 382 
575 1 4 1 844 718 382 580 422 930 762 
576 2 4 1 844 718 260 530 392 888 727 
577 3 0 1 0 0 234 536 409 842 385 
578 2 1 0 50 384 310 544 403 91 397 
579 0 3 0 310 384 385 523 379 378 362 
580 3 4 0 180 718 237 561 387 227 730 
581 0 4 0 180 718 0 0 0 0 0 
582 3 3 1 974 384 456 573 382 928 421 
583 3 0 0 0 0 124 599 394 539 392 
584 0 3 0 310 384 281 524 374 326 365 
585 0 1 0 50 384 239 517 384 81 379 
586 0 3 1 974 384 380 541 400 995 403 
587 0 2 1 844 50 358 525 400 708 383 
588 3 0 1 0 0 253 512 383 1002 395 
589 1 1 0 50 384 260 520 401 63 393 
590 0 4 0 180 718 288 530 417 183 710 
591 1 3 0 310 384 272 529 405 346 399 
592 3 4 1 844 718 447 538 396 888 765 
593 1 3 1 974 384 192 533 396 971 404 
594 1 3 1 974 384 238 538 396 1019 420 
595 2 4 1 844 718 296 541 389 853 683 
596 2 0 0 0 0 1051 528 398 358 411 
597 3 4 1 844 718 271 523 402 867 703 
598 1 0 0 0 0 334 548 384 343 403 
599 2 3 1 974 384 218 550 370 928 415 
600 2 0 1 0 0 339 508 399 906 404 
601 1 4 1 844 718 264 524 405 892 725 
602 3 3 1 974 384 266 519 406 975 416 
603 0 1 1 714 384 196 535 386 774 400 
604 2 4 1 844 718 288 544 388 867 693 
605 0 4 1 844 718 286 544 384 857 718 
606 1 4 0 180 718 0 0 0 0 0 
607 3 1 1 714 384 355 565 387 796 403 
608 1 4 0 180 718 0 0 0 0 0 
609 0 4 1 844 718 345 563 381 895 769 
610 1 1 0 50 384 306 521 404 91 405 
611 2 1 0 50 384 231 549 388 82 389 
612 0 3 1 974 384 271 551 377 860 409 
613 3 2 1 844 50 312 579 372 629 370 
614 0 2 0 180 50 277 548 392 215 131 
615 0 2 1 844 50 514 562 388 869 408 
616 3 2 1 844 50 426 542 373 870 411 
617 2 4 0 180 718 288 556 383 170 774 
618 3 2 0 180 50 493 538 387 195 107 
619 3 1 1 714 384 231 539 379 702 380 
620 3 3 1 974 384 176 551 366 702 380 
621 0 3 1 974 384 617 611 396 793 405 
622 3 3 1 974 384 175 532 388 1051 443 
623 1 4 0 180 718 188 507 376 211 665 
624 3 4 0 180 718 169 499 390 193 717 
625 0 0 1 0 0 266 494 388 743 396 
626 3 0 1 0 0 321 517 403 890 415 
627 2 2 0 180 50 332 512 390 169 125 
628 1 0 1 0 0 328 524 390 787 393 
629 0 1 0 50 384 259 529 390 113 384 
630 2 2 0 180 50 367 534 390 224 95 
631 0 3 0 310 384 227 531 387 307 384 
632 1 0 1 0 0 365 528 381 913 392 
633 1 4 0 180 718 307 542 379 180 749 
634 0 2 0 180 50 302 543 368 220 122 
635 1 1 0 50 384 285 565 378 295 386 
636 0 1 1 714 384 818 582 389 736 391 
637 1 1 1 714 384 189 526 395 768 400 
638 1 3 1 974 384 209 523 389 1015 430 
639 0 1 0 50 384 250 518 399 75 399 
