# Supplementary material for: Lack of Multisensory Integration in Hemianopia: No Influence of Visual Stimuli on Aurally Guided Saccades to the Blind Hemifield
Source: PLoS One. 2015 Apr 2;10(4):e0122054. doi: 10.1371/journal.pone.0122054 (PMC4383622; doi:10.1371/journal.pone.0122054)
Supplement: S2 Dataset — (ZIP) [file pone.0122054.s002.zip]

Archive with 23 entries (23 files):
- S2 Data_Experiment2/H1_SPSS.sav
- S2 Data_Experiment2/H1EC1.ma
- S2 Data_Experiment2/H1EC2.ma
- S2 Data_Experiment2/H1ED1.ma
- S2 Data_Experiment2/H1ED2.ma
- S2 Data_Experiment2/H4_SPSS.sav
- S2 Data_Experiment2/H4EC1.ma
- S2 Data_Experiment2/H4EC2.ma
- S2 Data_Experiment2/H4ED1.ma
- S2 Data_Experiment2/H4ED2.ma
- S2 Data_Experiment2/H6_SPSS.sav
- S2 Data_Experiment2/H6EC1.ma
- S2 Data_Experiment2/H6ED1.ma
- S2 Data_Experiment2/H7_SPSS.sav
- S2 Data_Experiment2/H7EC1.ma
- S2 Data_Experiment2/H7EC2.ma
- S2 Data_Experiment2/H7ED1.ma
- S2 Data_Experiment2/H7ED2.ma
- S2 Data_Experiment2/H8_SPSS.sav
- S2 Data_Experiment2/H8EC1.ma
- S2 Data_Experiment2/H8EC2.ma
- S2 Data_Experiment2/H8ED1.ma
- S2 Data_Experiment2/H8ED2.ma
