# Supplementary material for: Lack of Multisensory Integration in Hemianopia: No Influence of Visual Stimuli on Aurally Guided Saccades to the Blind Hemifield
Source: PLoS One. 2015 Apr 2;10(4):e0122054. doi: 10.1371/journal.pone.0122054 (PMC4383622; doi:10.1371/journal.pone.0122054)
Supplement: S2 Dataset — (ZIP) [file pone.0122054.s002.zip › S2 Data_Experiment2/H1EC1.ma]

0 1 1 0 0 0 315 517 387 -20 67 
1 0 1 1 50 50 312 508 395 -70 43 
2 3 0 0 0 0 191 522 392 1041 753 
3 2 0 0 0 0 265 484 386 950 25 
4 3 0 1 974 718 254 501 387 944 33 
5 1 0 1 50 718 236 508 389 24 451 
6 3 1 0 0 0 262 497 386 980 701 
7 0 1 0 0 0 221 514 393 51 70 
8 3 0 1 974 718 258 512 387 964 731 
9 0 1 0 0 0 153 511 391 1 147 
10 2 0 1 974 50 190 513 390 1030 90 
11 0 0 0 0 0 173 508 386 52 718 
12 0 0 1 50 50 328 509 392 36 48 
13 3 0 1 974 718 175 507 396 919 740 
14 1 0 0 0 0 203 497 392 66 768 
15 2 1 0 0 0 230 512 392 902 59 
16 3 1 1 974 718 189 495 395 979 731 
17 0 0 1 50 50 204 497 401 73 50 
18 3 0 0 0 0 199 486 380 988 680 
19 1 1 1 50 718 256 490 395 32 58 
20 3 1 1 974 718 184 513 394 956 699 
21 2 0 1 974 50 222 509 388 928 61 
22 2 1 1 974 50 235 493 382 990 22 
23 0 1 1 50 50 242 481 391 17 44 
24 1 1 1 50 718 222 490 398 91 779 
25 1 0 1 50 718 201 512 392 41 765 
26 2 0 0 0 0 184 508 395 978 90 
27 2 1 0 0 0 221 480 414 973 51 
28 0 0 0 0 0 248 496 396 83 47 
29 1 0 0 0 0 262 511 386 80 678 
30 1 1 0 0 0 191 511 397 26 150 
31 3 1 0 0 0 601 521 391 1022 753 
32 0 0 1 50 50 232 516 387 -1 51 
33 1 0 1 50 718 211 504 390 -4 60 
34 2 0 0 0 0 307 523 395 931 -23 
35 0 1 0 0 0 304 513 408 -30 69 
36 3 1 1 974 718 274 504 405 1064 723 
37 2 1 1 974 50 170 471 393 899 91 
38 2 1 0 0 0 222 480 393 985 25 
39 1 0 0 0 0 238 481 400 67 102 
40 0 1 1 50 50 212 485 397 98 68 
41 2 1 1 974 50 249 496 389 1024 -23 
42 0 0 0 0 0 212 496 391 91 47 
43 3 0 0 0 0 292 489 391 1000 736 
44 1 1 1 50 718 221 524 385 109 741 
45 3 1 0 0 0 369 514 389 1007 767 
46 2 0 1 974 50 213 508 406 916 45 
47 1 1 0 0 0 209 495 412 96 770 
48 1 1 0 0 0 335 515 403 64 777 
49 3 1 0 0 0 212 509 404 1022 777 
50 0 1 1 50 50 310 501 394 23 42 
51 1 1 1 50 718 211 524 400 64 748 
52 2 0 1 974 50 207 519 402 952 66 
53 1 1 0 0 0 224 501 406 31 587 
54 2 1 1 974 50 244 515 401 1007 28 
55 2 0 1 974 50 246 504 400 936 23 
56 1 1 0 0 0 193 504 391 59 769 
57 1 1 1 50 718 158 513 382 -1 138 
58 2 0 1 974 50 312 524 391 994 24 
59 2 1 0 0 0 287 513 388 953 36 
60 3 1 0 0 0 387 501 398 1038 752 
61 2 0 1 974 50 285 499 390 1004 -8 
62 2 0 1 974 50 193 507 384 882 124 
63 3 1 0 0 0 335 487 396 1030 740 
64 1 0 0 0 0 252 520 394 -1 750 
65 2 0 0 0 0 267 515 394 979 24 
66 2 1 0 0 0 246 511 396 1025 3 
67 1 0 1 50 718 231 496 396 66 703 
68 2 1 1 974 50 203 510 397 970 27 
69 0 1 0 0 0 243 515 397 36 49 
70 0 1 0 0 0 193 485 401 -78 100 
71 1 0 1 50 718 198 505 393 -13 80 
72 3 1 1 974 718 283 516 400 1028 700 
73 3 0 0 0 0 381 509 385 1024 697 
74 2 0 0 0 0 267 503 384 965 19 
75 2 0 1 974 50 205 483 394 1027 6 
76 1 0 0 0 0 240 498 393 24 286 
77 3 0 0 0 0 229 517 395 924 739 
78 1 0 0 0 0 226 507 392 141 693 
79 0 1 1 50 50 249 516 396 10 74 
80 1 0 0 0 0 292 505 403 47 737 
81 2 1 0 0 0 205 515 399 937 107 
82 3 0 1 974 718 192 502 401 890 62 
83 0 1 1 50 50 278 494 397 1 90 
84 1 1 0 0 0 244 502 400 106 752 
85 2 0 0 0 0 200 514 395 961 34 
86 0 0 1 50 50 251 514 400 -5 82 
87 2 1 1 974 50 200 497 407 1007 37 
88 1 1 0 0 0 193 507 384 107 646 
89 0 1 0 0 0 267 514 391 52 49 
90 0 0 0 0 0 336 511 398 35 75 
91 2 0 0 0 0 219 513 390 1014 -15 
92 1 1 0 0 0 298 521 390 76 697 
93 3 0 0 0 0 234 521 396 942 724 
94 0 0 1 50 50 235 496 403 19 83 
95 1 0 1 50 718 178 486 401 83 760 
96 0 1 0 0 0 178 519 393 43 106 
97 0 0 1 50 50 256 517 397 13 36 
98 1 0 1 50 718 310 508 414 100 738 
99 0 0 1 50 50 246 524 400 56 56 
100 3 1 1 974 718 252 499 401 1026 747 
101 2 0 0 0 0 215 514 389 980 29 
102 1 0 1 50 718 239 507 393 -8 107 
103 3 0 0 0 0 245 528 391 1028 729 
104 2 0 1 974 50 245 510 397 1032 79 
105 0 0 0 0 0 177 529 390 79 36 
106 0 1 1 50 50 249 509 394 26 36 
107 2 0 0 0 0 196 523 388 1001 276 
108 2 0 1 974 50 236 508 389 1007 14 
109 1 0 0 0 0 174 498 397 73 739 
110 3 0 0 0 0 208 525 395 1006 750 
111 1 1 1 50 718 233 508 393 111 756 
112 2 0 0 0 0 172 533 395 963 101 
113 1 0 0 0 0 216 522 401 81 717 
114 3 0 0 0 0 224 520 404 1012 753 
115 0 1 1 50 50 180 523 404 68 48 
116 2 1 1 974 50 171 529 395 1033 10 
117 0 0 1 50 50 188 526 398 96 95 
118 0 1 0 0 0 171 532 391 -9 74 
119 1 1 0 0 0 210 520 392 19 77 
120 2 0 0 0 0 231 534 391 978 22 
121 0 0 0 0 0 179 528 389 118 674 
122 2 0 1 974 50 189 521 393 1058 744 
123 0 0 0 0 0 194 527 392 52 56 
124 3 0 1 974 718 227 515 386 1025 666 
125 2 1 0 0 0 202 522 382 1018 -3 
126 3 1 0 0 0 251 510 391 942 152 
127 0 0 0 0 0 395 507 392 28 41 
128 1 1 0 0 0 221 511 399 28 756 
129 0 1 0 0 0 238 494 406 -30 44 
130 0 0 1 50 50 202 514 395 11 45 
131 1 0 0 0 0 177 497 386 -3 765 
132 0 1 1 50 50 206 508 400 -25 118 
133 1 1 0 0 0 208 500 396 -7 720 
134 0 0 0 0 0 193 506 397 -10 25 
135 1 1 1 50 718 212 501 402 33 748 
136 1 1 0 0 0 341 496 398 39 747 
137 1 0 1 50 718 229 510 391 59 757 
138 1 0 0 0 0 245 504 399 58 767 
139 0 1 1 50 50 350 510 392 17 56 
140 3 0 1 974 718 288 481 385 1007 741 
141 2 0 0 0 0 252 514 396 1005 2 
142 1 0 0 0 0 205 516 388 7 760 
143 3 0 1 974 718 200 502 399 1099 739 
144 2 1 0 0 0 198 505 392 1019 -10 
145 3 1 1 974 718 202 507 396 993 716 
146 3 1 1 974 718 242 510 397 1010 741 
147 2 1 1 974 50 219 513 389 976 37 
148 0 0 1 50 50 267 512 393 57 38 
149 2 1 0 0 0 165 495 386 1001 59 
150 3 1 1 974 718 232 511 390 1014 738 
151 3 0 0 0 0 202 497 395 1034 756 
152 2 1 0 0 0 307 504 391 991 19 
153 2 0 0 0 0 228 519 392 1005 16 
154 1 1 1 50 718 228 514 393 15 776 
155 3 1 0 0 0 286 510 395 1119 787 
156 3 1 1 974 718 159 515 397 1001 716 
157 0 0 1 50 50 206 498 398 2 64 
158 0 1 0 0 0 193 506 394 49 732 
159 1 1 1 50 718 235 516 389 20 785 
160 1 0 1 50 718 182 524 390 11 180 
161 1 0 1 50 718 229 521 399 60 763 
162 2 1 0 0 0 216 509 395 997 76 
163 2 0 1 974 50 185 517 392 947 31 
164 1 1 0 0 0 196 528 395 76 698 
165 3 1 0 0 0 192 531 390 1073 774 
166 3 1 0 0 0 240 527 391 986 721 
167 0 0 0 0 0 222 517 393 -1 110 
168 3 0 1 974 718 174 510 388 1060 680 
169 2 1 0 0 0 244 525 396 1038 642 
170 3 0 1 974 718 318 517 401 1012 751 
171 1 0 1 50 718 211 522 389 76 640 
172 3 0 1 974 718 274 526 401 1046 766 
173 3 1 1 974 718 197 492 398 1065 725 
174 0 0 1 50 50 207 506 387 72 142 
175 3 1 1 974 718 207 523 395 1079 728 
176 1 1 1 50 718 229 477 401 -52 97 
177 2 0 0 0 0 196 521 391 979 34 
178 3 1 0 0 0 246 521 395 988 724 
179 2 1 1 974 50 216 526 395 1025 10 
180 0 0 1 50 50 204 513 392 18 29 
181 0 0 0 0 0 169 526 398 -9 45 
182 0 1 1 50 50 279 517 395 -37 36 
183 0 0 1 50 50 291 521 401 19 30 
184 3 1 0 0 0 242 533 408 1096 738 
185 2 0 0 0 0 222 520 394 958 6 
186 0 1 1 50 50 182 521 394 11 80 
187 2 0 1 974 50 173 514 389 961 32 
188 3 0 0 0 0 226 523 396 952 182 
189 3 1 1 974 718 186 526 397 984 720 
190 3 0 0 0 0 166 525 393 1087 751 
191 3 0 0 0 0 201 530 391 1057 744 
192 1 0 1 50 718 227 517 397 41 640 
193 2 0 1 974 50 181 522 397 988 -13 
194 1 1 1 50 718 275 516 401 44 752 
195 2 1 0 0 0 205 524 399 972 -3 
196 3 0 1 974 718 239 506 397 1022 664 
197 2 1 0 0 0 362 517 408 1002 -12 
198 1 0 0 0 0 195 518 398 -46 745 
199 2 1 1 974 50 235 519 392 1025 12 
200 3 1 0 0 0 287 522 403 1094 787 
201 0 1 0 0 0 182 502 392 45 76 
202 2 0 1 974 50 195 503 391 973 77 
203 1 1 1 50 718 219 520 388 58 477 
204 2 0 1 974 50 219 524 386 947 15 
205 2 1 1 974 50 196 519 393 1010 0 
206 1 1 0 0 0 128 508 393 -44 98 
207 3 0 1 974 718 223 514 398 1013 758 
208 2 1 1 974 50 259 508 395 1026 -7 
209 1 1 0 0 0 180 518 395 21 779 
210 1 0 0 0 0 167 511 396 39 769 
211 3 1 1 974 718 230 513 392 1126 726 
212 3 0 0 0 0 292 519 388 981 778 
213 3 0 1 974 718 302 506 403 1031 724 
214 0 1 0 0 0 207 512 387 47 109 
215 2 0 1 974 50 182 520 368 984 52 
216 3 1 0 0 0 230 518 378 917 206 
217 1 1 1 50 718 177 514 389 31 760 
218 2 1 0 0 0 185 502 397 1005 -5 
219 3 0 1 974 718 430 527 401 1058 741 
220 3 1 0 0 0 385 540 380 932 188 
221 0 0 1 50 50 304 522 392 -87 69 
222 3 1 0 0 0 496 500 393 1102 731 
223 0 1 0 0 0 204 514 389 8 168 
224 1 1 1 50 718 189 515 399 29 591 
225 2 0 1 974 50 220 522 397 982 13 
226 2 1 1 974 50 230 522 397 1067 17 
227 3 1 1 974 718 234 511 395 1026 753 
228 3 1 0 0 0 199 490 397 1000 712 
229 0 0 0 0 0 169 501 378 39 56 
230 0 1 1 50 50 201 502 390 72 678 
231 0 0 0 0 0 150 514 381 0 75 
232 0 0 0 0 0 237 513 385 53 33 
233 1 0 1 50 718 209 495 380 82 568 
234 2 1 0 0 0 214 499 390 975 111 
235 1 1 1 50 718 206 538 383 22 659 
236 1 0 0 0 0 218 515 384 28 739 
237 1 1 0 0 0 185 525 383 436 350 
238 2 1 1 974 50 184 531 381 984 18 
239 0 1 1 50 50 206 527 385 29 29 
240 3 0 1 974 718 215 499 382 988 716 
241 0 0 0 0 0 274 521 387 28 37 
242 3 1 1 974 718 196 526 379 1027 721 
243 3 0 0 0 0 221 526 393 1063 752 
244 0 1 0 0 0 165 521 384 7 472 
245 2 0 1 974 50 172 512 361 982 41 
246 3 1 0 0 0 244 518 384 934 129 
247 1 1 1 50 718 359 523 378 590 376 
248 0 1 1 50 50 196 528 376 27 738 
249 2 1 1 974 50 253 536 383 1000 17 
250 1 0 1 50 718 352 525 386 30 726 
251 1 1 1 50 718 299 529 395 41 725 
252 0 1 1 50 50 281 526 392 50 75 
253 2 1 1 974 50 186 526 386 977 87 
254 1 1 0 0 0 220 517 379 16 435 
255 0 1 0 0 0 383 515 394 55 40 
