# Supplementary material for: Lack of Multisensory Integration in Hemianopia: No Influence of Visual Stimuli on Aurally Guided Saccades to the Blind Hemifield
Source: PLoS One. 2015 Apr 2;10(4):e0122054. doi: 10.1371/journal.pone.0122054 (PMC4383622; doi:10.1371/journal.pone.0122054)
Supplement: S2 Dataset — (ZIP) [file pone.0122054.s002.zip › S2 Data_Experiment2/H1EC2.ma]

0 0 1 1 50 50 238 514 398 52 5 
1 2 0 0 0 0 278 506 389 972 730 
2 2 0 0 0 0 217 517 379 906 23 
3 0 1 1 50 50 246 501 385 105 66 
4 0 0 1 50 50 278 512 384 42 35 
5 1 1 0 0 0 230 518 376 470 321 
6 2 1 0 0 0 192 501 388 1067 749 
7 3 0 0 0 0 204 505 387 1058 714 
8 1 1 1 50 718 181 489 384 11 112 
9 1 0 0 0 0 262 517 377 68 740 
10 0 0 0 0 0 217 505 379 47 19 
11 0 0 0 0 0 263 510 379 56 34 
12 1 1 0 0 0 252 519 381 10 725 
13 3 0 1 974 718 219 514 390 1022 675 
14 3 1 0 0 0 178 521 375 1011 753 
15 3 1 1 974 718 223 516 383 1020 719 
16 2 0 1 974 50 241 506 383 1008 42 
17 2 1 0 0 0 197 526 381 1012 -4 
18 0 1 0 0 0 304 531 378 44 40 
19 1 0 0 0 0 198 524 379 18 750 
20 1 0 0 0 0 226 533 380 -25 743 
21 2 1 1 974 50 159 527 379 1035 -4 
22 1 0 1 50 718 213 535 382 9 749 
23 0 0 0 0 0 250 528 379 14 24 
24 2 1 1 974 50 198 534 379 1008 -9 
25 3 1 0 0 0 211 527 378 982 772 
26 3 1 0 0 0 203 517 380 1020 701 
27 2 0 1 974 50 203 536 377 999 -49 
28 0 0 1 50 50 187 520 375 30 -32 
29 3 0 1 974 718 198 535 377 960 688 
30 0 1 0 0 0 203 528 375 160 52 
31 3 1 1 974 718 187 531 384 1060 728 
32 2 0 0 0 0 219 534 379 1006 24 
33 1 1 1 50 718 236 527 379 13 684 
34 2 0 1 974 50 200 513 392 977 56 
35 2 1 1 974 50 180 525 391 1069 -20 
36 0 1 1 50 50 302 518 382 34 13 
37 3 0 0 0 0 168 522 382 962 48 
38 0 1 0 0 0 206 527 380 34 26 
39 3 1 1 974 718 264 515 384 1026 737 
40 3 0 0 0 0 273 490 396 1046 744 
41 1 1 1 50 718 188 493 383 98 740 
42 1 0 1 50 718 220 520 385 45 707 
43 1 1 0 0 0 173 521 378 27 743 
44 2 1 0 0 0 199 529 385 925 46 
45 3 0 1 974 718 225 525 383 978 735 
46 1 0 1 50 718 190 528 389 92 736 
47 0 0 1 50 50 175 529 384 11 750 
48 2 1 1 974 50 221 528 384 1025 -12 
49 3 1 1 974 718 250 522 389 1028 735 
50 2 1 0 0 0 258 521 384 1004 6 
51 2 1 1 974 50 211 517 393 990 44 
52 3 1 1 974 718 169 524 389 1024 724 
53 0 0 1 50 50 194 522 382 105 33 
54 3 0 1 974 718 209 525 382 931 656 
55 1 1 1 50 718 190 523 386 51 740 
56 2 1 0 0 0 229 525 385 953 36 
57 3 1 1 974 718 179 528 390 1021 699 
58 3 1 0 0 0 269 524 386 1008 749 
59 1 1 1 50 718 250 517 394 77 756 
60 1 1 1 50 718 226 528 385 25 749 
61 3 0 1 974 718 218 529 383 1049 690 
62 1 0 1 50 718 197 523 385 13 788 
63 3 0 1 974 718 197 532 393 1026 772 
64 3 0 0 0 0 198 528 383 996 759 
65 2 0 0 0 0 219 512 392 955 56 
66 1 1 1 50 718 259 521 389 15 749 
67 3 1 1 974 718 232 522 388 1030 707 
68 1 1 0 0 0 276 506 398 29 711 
69 3 1 1 974 718 190 505 405 985 692 
70 2 0 1 974 50 256 507 397 956 -22 
71 2 0 1 974 50 220 513 392 1030 18 
72 2 1 0 0 0 207 520 380 975 76 
73 2 1 1 974 50 134 526 385 984 58 
74 0 1 1 50 50 176 523 387 100 54 
75 0 0 1 50 50 170 532 381 83 18 
76 1 0 0 0 0 136 526 386 52 42 
77 0 0 1 50 50 203 528 387 77 34 
78 2 0 1 974 50 261 525 383 991 125 
79 1 1 1 50 718 200 527 379 39 686 
80 3 0 0 0 0 212 519 389 990 722 
81 3 0 0 0 0 243 525 385 1031 750 
82 0 1 1 50 50 180 532 389 94 703 
83 3 1 0 0 0 272 536 388 1038 716 
84 0 0 0 0 0 245 530 392 73 33 
85 0 0 1 50 50 207 534 381 91 43 
86 2 1 1 974 50 161 530 390 971 21 
87 0 0 0 0 0 306 530 383 56 11 
88 2 0 0 0 0 189 530 389 937 21 
89 3 0 0 0 0 231 516 388 915 131 
90 1 0 0 0 0 164 528 386 48 786 
91 3 1 1 974 718 209 529 392 1050 712 
92 1 0 1 50 718 179 530 381 61 28 
93 1 0 1 50 718 187 532 389 71 706 
94 1 0 1 50 718 218 532 393 85 725 
95 2 0 1 974 50 206 520 387 977 49 
96 0 0 0 0 0 204 526 381 61 699 
97 0 0 1 50 50 291 525 377 48 16 
98 0 1 1 50 50 226 513 388 23 53 
99 0 1 0 0 0 252 518 384 36 13 
100 2 0 1 974 50 183 520 378 919 57 
101 2 0 0 0 0 173 519 398 1013 -12 
102 3 1 1 974 718 239 509 387 1034 725 
103 2 1 1 974 50 202 510 391 993 36 
104 3 1 0 0 0 203 500 392 1018 718 
105 2 0 0 0 0 229 518 381 1017 742 
106 2 1 0 0 0 179 512 392 991 33 
107 2 0 0 0 0 199 526 385 900 31 
108 1 1 0 0 0 207 525 384 119 715 
109 2 1 1 974 50 170 523 384 1003 54 
110 1 0 0 0 0 168 524 385 -5 196 
111 0 1 0 0 0 166 530 378 37 634 
112 1 1 1 50 718 191 530 386 15 428 
113 1 1 1 50 718 164 525 385 -4 720 
114 1 0 1 50 718 174 536 388 50 749 
115 2 0 1 974 50 162 533 384 957 72 
116 3 0 1 974 718 251 529 393 1008 738 
117 2 0 1 974 50 210 521 380 988 -9 
118 1 1 0 0 0 155 524 379 9 783 
119 3 0 0 0 0 173 534 382 962 641 
120 1 1 0 0 0 194 515 388 104 728 
121 1 0 1 50 718 217 519 382 83 727 
122 1 1 1 50 718 219 535 382 3 743 
123 0 1 1 50 50 165 529 389 41 749 
124 2 1 1 974 50 204 525 378 984 33 
125 0 0 0 0 0 182 527 383 79 21 
126 2 0 1 974 50 165 527 382 1013 684 
127 1 0 1 50 718 147 516 383 99 706 
128 0 0 1 50 50 248 526 389 60 26 
129 3 1 1 974 718 173 508 392 1056 725 
130 0 1 0 0 0 207 524 391 98 67 
131 0 0 0 0 0 230 519 388 65 16 
132 1 0 0 0 0 278 516 391 58 695 
133 0 1 0 0 0 194 525 382 9 47 
134 1 0 1 50 718 164 528 379 52 647 
135 3 1 0 0 0 157 527 383 979 186 
136 3 0 0 0 0 180 524 383 1004 732 
137 1 0 0 0 0 168 529 381 45 744 
138 1 0 0 0 0 216 521 374 47 512 
139 2 0 0 0 0 152 525 370 958 42 
140 3 1 0 0 0 293 519 384 1029 773 
141 0 0 0 0 0 159 523 375 41 81 
142 0 1 1 50 50 211 523 371 87 28 
143 0 1 1 50 50 167 519 370 39 544 
144 3 1 0 0 0 170 521 379 1029 758 
145 2 0 1 974 50 179 529 380 917 29 
146 1 0 1 50 718 197 514 383 88 706 
147 3 0 1 974 718 174 521 376 969 706 
148 0 1 0 0 0 173 525 378 81 87 
149 0 0 0 0 0 210 525 374 63 3 
150 2 0 1 974 50 163 525 375 983 35 
151 3 0 1 974 718 188 520 370 1008 722 
152 1 1 1 50 718 149 518 374 66 538 
153 3 1 0 0 0 263 524 370 998 167 
154 0 0 1 50 50 190 527 379 51 32 
155 2 1 0 0 0 144 519 377 941 14 
156 1 0 0 0 0 160 522 381 -11 89 
157 3 0 1 974 718 147 521 375 1103 755 
158 0 1 0 0 0 158 523 378 69 726 
159 3 1 1 974 718 189 522 380 1044 731 
160 1 1 0 0 0 336 510 390 -42 651 
161 2 1 1 974 50 175 499 386 952 51 
162 1 0 1 50 718 281 9 122 -2 651 
163 0 1 0 0 0 147 514 387 67 23 
164 1 0 0 0 0 181 514 380 136 578 
165 2 0 0 0 0 137 522 374 976 56 
166 3 0 1 974 718 280 510 373 1014 726 
167 1 0 0 0 0 139 521 386 75 66 
168 1 1 1 50 718 129 514 377 17 43 
169 1 1 0 0 0 117 509 379 32 367 
170 3 0 0 0 0 173 518 382 881 667 
171 0 0 0 0 0 138 514 371 62 60 
172 3 1 1 974 718 163 513 376 973 730 
173 2 0 0 0 0 171 503 377 968 -17 
174 3 1 0 0 0 227 511 385 980 759 
175 1 0 0 0 0 152 506 375 29 727 
176 3 1 1 974 718 163 479 367 978 708 
177 2 0 1 974 50 145 504 374 1016 -1 
178 0 1 1 50 50 161 516 373 75 61 
179 1 0 1 50 718 142 489 379 15 634 
180 3 0 1 974 718 312 516 377 1013 750 
181 0 0 0 0 0 178 507 383 106 3 
182 2 1 0 0 0 198 518 377 981 25 
183 3 1 1 974 718 178 509 377 1001 706 
184 3 0 1 974 718 200 507 380 986 741 
185 3 1 0 0 0 157 513 379 1049 740 
186 0 1 0 0 0 179 507 380 29 43 
187 3 1 0 0 0 154 498 384 1047 741 
188 0 0 1 50 50 137 507 382 34 672 
189 2 0 1 974 50 151 509 380 993 64 
190 0 1 1 50 50 176 519 374 50 27 
191 0 1 0 0 0 153 511 379 80 32 
192 3 0 1 974 718 225 514 379 975 739 
193 3 0 0 0 0 179 511 379 980 690 
194 0 1 1 50 50 163 519 379 46 38 
195 0 1 0 0 0 177 503 379 71 14 
196 3 1 0 0 0 161 505 378 1011 664 
197 2 0 0 0 0 207 512 382 961 -33 
198 3 1 1 974 718 116 495 380 996 746 
199 0 0 1 50 50 149 509 378 83 12 
200 2 0 0 0 0 157 504 379 996 34 
201 0 0 0 0 0 170 512 375 71 69 
202 1 0 1 50 718 175 516 376 -51 119 
203 2 1 1 974 50 165 523 376 1006 -5 
204 2 1 1 974 50 0 552 357 -32768 -32768 
205 3 0 0 0 0 160 508 378 1049 707 
206 1 0 0 0 0 145 495 377 -18 759 
207 0 1 1 50 50 176 498 367 65 33 
208 1 1 1 50 718 172 496 376 -34 37 
209 3 0 0 0 0 175 518 371 1022 100 
210 1 1 0 0 0 181 516 379 49 687 
211 3 0 1 974 718 210 520 375 973 778 
212 3 0 0 0 0 214 518 375 1040 733 
213 3 1 0 0 0 187 521 381 1040 710 
214 3 0 1 974 718 168 510 379 982 749 
215 2 1 1 974 50 208 508 373 1005 -11 
216 0 0 0 0 0 181 495 365 14 28 
217 0 1 0 0 0 152 512 382 60 -9 
218 3 1 1 974 718 147 518 382 934 696 
219 2 1 1 974 50 148 512 377 926 39 
220 0 0 1 50 50 146 495 376 45 10 
221 2 1 1 974 50 333 516 365 999 -11 
222 1 1 1 50 718 173 510 371 61 724 
223 2 1 0 0 0 115 519 369 936 21 
224 1 1 0 0 0 171 510 370 186 448 
225 3 1 0 0 0 186 524 379 1005 751 
226 2 1 0 0 0 211 515 372 1019 -4 
227 1 1 0 0 0 310 508 372 61 678 
228 0 1 0 0 0 211 523 380 89 4 
229 1 1 0 0 0 204 514 366 2 732 
230 2 0 0 0 0 65 529 365 1060 712 
231 1 0 0 0 0 0 0 0 0 0 
232 0 0 1 50 50 232 522 368 49 -15 
233 0 1 1 50 50 190 527 366 51 32 
234 2 1 0 0 0 177 536 364 1021 720 
235 3 0 1 974 718 219 519 364 1012 705 
236 2 1 0 0 0 161 523 370 962 37 
237 2 1 0 0 0 141 521 373 984 -8 
238 1 1 0 0 0 156 531 370 433 392 
239 3 0 1 974 718 202 531 368 960 725 
240 1 1 1 50 718 0 0 0 0 0 
241 2 1 0 0 0 178 517 365 971 1 
242 3 1 1 974 718 186 515 372 1024 681 
243 0 0 1 50 50 167 521 359 36 -16 
244 2 0 0 0 0 127 522 365 967 28 
245 1 0 1 50 718 0 0 0 0 0 
246 3 0 0 0 0 197 530 373 1021 653 
247 0 0 1 50 50 156 525 364 32 5 
248 1 1 1 50 718 134 518 364 52 71 
249 1 1 0 0 0 203 528 371 -9 681 
250 0 0 0 0 0 187 527 365 65 21 
251 1 1 1 50 718 109 524 365 41 728 
252 0 1 1 50 50 160 526 362 68 49 
253 2 1 0 0 0 166 513 364 990 2 
254 2 1 0 0 0 176 524 368 946 25 
255 2 1 1 974 50 169 519 365 1023 -24 
