# Supplementary material for: Lack of Multisensory Integration in Hemianopia: No Influence of Visual Stimuli on Aurally Guided Saccades to the Blind Hemifield
Source: PLoS One. 2015 Apr 2;10(4):e0122054. doi: 10.1371/journal.pone.0122054 (PMC4383622; doi:10.1371/journal.pone.0122054)
Supplement: S2 Dataset — (ZIP) [file pone.0122054.s002.zip › S2 Data_Experiment2/H1ED1.ma]

0 1 1 0 0 0 215 509 389 -3 696 
1 2 1 0 0 0 208 521 387 960 -17 
2 2 0 1 974 718 215 508 387 979 45 
3 1 0 1 50 50 210 506 395 42 754 
4 3 0 1 974 50 203 508 397 1048 791 
5 2 1 0 0 0 222 510 387 943 75 
6 2 0 1 974 718 174 509 391 976 -3 
7 2 0 0 0 0 176 515 383 961 4 
8 2 1 1 974 718 154 515 389 1017 730 
9 2 1 1 974 718 275 512 392 1005 685 
10 0 1 0 0 0 200 511 386 -10 37 
11 1 0 0 0 0 180 523 389 -13 505 
12 3 1 0 0 0 201 512 389 956 767 
13 0 1 1 50 718 167 519 389 -9 158 
14 3 0 1 974 50 163 507 393 1053 664 
15 1 0 0 0 0 179 524 395 15 735 
16 0 1 1 50 718 174 512 375 -3 74 
17 3 0 0 0 0 129 520 386 994 13 
18 1 1 1 50 50 161 516 386 14 254 
19 0 0 1 50 718 190 512 381 74 29 
20 2 1 0 0 0 217 513 376 988 -14 
21 0 0 0 0 0 195 502 381 26 67 
22 1 1 0 0 0 184 510 384 18 633 
23 3 0 0 0 0 177 508 385 1015 629 
24 0 0 0 0 0 160 508 386 50 34 
25 2 0 0 0 0 140 513 378 951 9 
26 3 1 1 974 50 134 512 373 932 29 
27 0 1 0 0 0 209 509 391 -7 69 
28 3 1 0 0 0 187 513 383 950 35 
29 1 1 0 0 0 177 492 388 -26 297 
30 2 0 1 974 718 182 516 380 1004 10 
31 0 0 0 0 0 161 521 381 54 25 
32 0 0 1 50 718 190 516 393 7 19 
33 2 0 0 0 0 165 504 387 936 8 
34 1 1 1 50 50 160 498 403 556 363 
35 0 1 1 50 718 193 514 389 -17 62 
36 3 0 1 974 50 166 509 390 937 76 
37 0 1 0 0 0 177 497 391 -12 35 
38 1 0 1 50 50 207 503 397 66 690 
39 3 1 1 974 50 165 515 377 974 -3 
40 3 1 0 0 0 284 504 400 1022 766 
41 0 0 1 50 718 153 502 392 54 110 
42 3 0 0 0 0 204 503 386 980 704 
43 2 1 1 974 718 164 487 397 969 706 
44 1 0 0 0 0 0 0 0 0 0 
45 3 1 1 974 50 173 486 375 959 21 
46 1 1 1 50 50 180 492 375 27 59 
47 1 0 1 50 50 197 493 386 -8 213 
48 1 1 1 50 50 0 0 0 0 0 
49 3 0 1 974 50 176 497 390 1014 595 
50 1 0 1 50 50 199 490 383 21 47 
51 3 1 1 974 50 171 509 384 987 24 
52 1 0 0 0 0 0 0 0 0 0 
53 2 1 1 974 718 167 507 387 980 717 
54 1 0 1 50 50 0 0 0 0 0 
55 2 0 0 0 0 176 472 375 999 28 
56 3 0 0 0 0 198 513 375 981 23 
57 1 0 1 50 50 153 491 381 -18 750 
58 3 0 1 974 50 179 504 383 952 719 
59 3 1 1 974 50 217 502 384 997 -2 
60 1 1 1 50 50 174 495 388 -21 314 
61 3 0 1 974 50 230 509 380 1070 769 
62 3 1 0 0 0 201 507 398 971 700 
63 3 1 0 0 0 281 510 388 957 747 
64 2 0 0 0 0 422 507 390 926 24 
65 1 0 0 0 0 0 0 0 0 0 
66 2 0 0 0 0 212 501 402 945 26 
67 2 0 0 0 0 221 507 388 941 9 
68 2 0 0 0 0 199 511 385 965 13 
69 1 1 0 0 0 169 512 390 16 71 
70 2 0 1 974 718 122 507 392 927 30 
71 3 0 0 0 0 220 503 387 992 731 
72 3 1 0 0 0 210 494 385 1052 683 
73 1 1 0 0 0 161 503 392 437 357 
74 3 0 1 974 50 161 508 386 938 62 
75 3 1 0 0 0 173 503 396 1049 749 
76 0 1 0 0 0 168 503 393 48 38 
77 3 0 0 0 0 214 506 381 964 145 
78 2 0 0 0 0 174 494 378 976 38 
79 1 1 1 50 50 136 477 371 -39 101 
80 0 1 0 0 0 333 489 387 32 41 
81 2 0 1 974 718 186 517 386 875 12 
82 0 0 1 50 718 168 516 391 -36 36 
83 0 1 1 50 718 213 486 387 3 47 
84 3 0 0 0 0 239 510 382 992 668 
85 3 1 1 974 50 153 510 397 978 -3 
86 0 1 1 50 718 212 494 391 8 47 
87 1 0 1 50 50 0 0 0 0 0 
88 2 1 0 0 0 165 494 389 933 33 
89 2 0 0 0 0 213 499 374 957 699 
90 3 1 1 974 50 159 503 385 969 36 
91 2 0 1 974 718 259 499 383 965 36 
92 2 1 1 974 718 187 495 387 981 733 
93 0 0 1 50 718 183 498 383 94 128 
94 0 0 1 50 718 147 485 379 7 43 
95 0 1 1 50 718 152 499 388 35 42 
96 0 1 1 50 718 339 511 389 -95 27 
97 3 1 0 0 0 172 498 389 1020 640 
98 1 0 1 50 50 232 510 384 37 708 
99 3 0 0 0 0 202 498 381 938 52 
100 2 0 1 974 718 230 486 385 933 16 
101 3 1 0 0 0 191 506 392 1080 753 
102 3 0 0 0 0 187 498 387 975 753 
103 2 1 0 0 0 170 503 386 927 30 
104 0 1 0 0 0 167 516 385 29 55 
105 2 0 1 974 718 140 507 390 962 24 
106 0 1 0 0 0 198 511 382 13 69 
107 0 0 0 0 0 185 512 379 30 19 
108 3 0 0 0 0 264 520 389 985 682 
109 0 1 0 0 0 174 505 391 5 31 
110 3 1 1 974 50 156 505 394 885 60 
111 2 0 0 0 0 147 518 387 946 -30 
112 1 1 1 50 50 269 502 391 29 697 
113 2 0 0 0 0 168 506 388 969 27 
114 2 0 1 974 718 157 505 392 979 36 
115 1 1 1 50 50 161 504 395 46 707 
116 3 1 1 974 50 159 502 388 986 12 
117 3 0 1 974 50 203 505 391 911 78 
118 3 0 0 0 0 193 514 393 972 721 
119 1 0 0 0 0 130 507 394 41 581 
120 0 1 0 0 0 140 502 394 -27 127 
121 2 1 1 974 718 177 506 391 959 712 
122 0 0 0 0 0 207 504 384 -3 86 
123 0 1 0 0 0 161 511 387 57 57 
124 2 0 0 0 0 180 512 390 931 67 
125 2 1 1 974 718 112 510 386 985 198 
126 2 1 1 974 718 181 483 378 900 292 
127 0 0 0 0 0 163 516 380 -32 90 
128 0 0 1 50 718 279 510 398 -49 29 
129 3 1 1 974 50 184 505 394 961 -19 
130 2 1 0 0 0 253 512 403 920 38 
131 3 0 1 974 50 206 495 398 1014 715 
132 2 1 1 974 718 197 481 397 876 621 
133 0 1 1 50 718 183 495 388 -2 456 
134 2 1 0 0 0 199 493 392 964 -3 
135 0 1 1 50 718 150 511 397 -10 -21 
136 3 1 0 0 0 179 513 393 926 42 
137 1 0 0 0 0 145 512 399 63 680 
138 3 0 0 0 0 168 499 389 1009 755 
139 2 1 1 974 718 152 503 393 927 649 
140 0 0 0 0 0 395 513 395 -16 50 
141 2 1 1 974 718 189 508 396 967 708 
142 1 1 1 50 50 175 517 379 134 399 
143 1 0 0 0 0 0 0 0 0 0 
144 2 1 0 0 0 192 486 395 962 164 
145 3 1 0 0 0 199 500 392 968 715 
146 1 1 1 50 50 153 498 399 2 729 
147 3 0 1 974 50 180 497 399 969 731 
148 0 1 1 50 718 173 505 398 74 74 
149 3 0 0 0 0 145 493 385 982 123 
150 2 0 1 974 718 196 513 393 910 22 
151 1 0 1 50 50 162 505 404 -17 622 
152 1 1 1 50 50 167 499 393 -59 112 
153 2 1 0 0 0 168 499 387 947 30 
154 2 1 1 974 718 194 509 397 1051 706 
155 3 0 0 0 0 405 480 381 997 743 
156 2 0 1 974 718 176 496 393 975 43 
157 1 1 0 0 0 142 487 392 9 95 
158 3 0 1 974 50 172 506 398 986 724 
159 1 1 0 0 0 162 508 397 451 386 
160 0 1 1 50 718 184 507 404 -30 50 
161 0 1 1 50 718 256 489 401 2 29 
162 3 0 0 0 0 199 506 391 1016 731 
163 0 1 0 0 0 141 503 400 -13 667 
164 2 1 1 974 718 187 493 400 988 690 
165 0 0 0 0 0 209 484 399 -44 97 
166 0 0 0 0 0 240 503 394 6 29 
167 1 0 0 0 0 197 494 393 40 651 
168 3 0 1 974 50 140 504 394 941 35 
169 3 1 1 974 50 188 505 387 922 57 
170 0 0 0 0 0 201 508 390 44 54 
171 3 1 0 0 0 182 501 389 969 704 
172 0 0 1 50 718 175 512 395 14 488 
173 1 0 1 50 50 214 508 397 37 718 
174 2 1 1 974 718 161 504 399 959 685 
175 1 0 1 50 50 157 508 397 -12 668 
176 1 0 0 0 0 162 481 382 -13 78 
177 1 0 0 0 0 0 0 0 0 0 
178 0 1 1 50 718 215 511 391 -61 40 
179 3 0 1 974 50 220 508 387 885 567 
180 2 0 1 974 718 219 512 398 980 692 
181 3 1 0 0 0 176 504 390 1040 626 
182 1 0 1 50 50 128 520 396 35 600 
183 1 0 1 50 50 0 0 0 0 0 
184 1 1 0 0 0 139 506 394 465 432 
185 2 0 1 974 718 171 514 385 938 13 
186 3 1 1 974 50 247 507 396 940 10 
187 1 0 1 50 50 175 517 396 -37 348 
188 0 0 0 0 0 193 499 403 84 103 
189 1 1 0 0 0 182 507 394 -40 726 
190 3 0 1 974 50 182 503 406 942 727 
191 1 1 0 0 0 201 512 405 448 378 
192 3 0 1 974 50 208 508 406 1025 690 
193 1 0 0 0 0 174 503 398 -25 741 
194 1 1 1 50 50 182 505 402 21 713 
195 3 1 0 0 0 142 506 401 1004 720 
196 0 1 1 50 718 165 509 399 -24 28 
197 1 0 0 0 0 209 506 398 14 692 
198 1 1 1 50 50 157 507 406 -21 742 
199 3 1 0 0 0 189 505 399 969 277 
200 2 0 0 0 0 191 504 402 953 30 
201 1 1 1 50 50 185 509 401 5 684 
202 2 1 0 0 0 195 504 408 961 54 
203 0 1 0 0 0 181 506 402 -19 111 
204 3 0 1 974 50 203 507 397 951 715 
205 1 1 1 50 50 171 505 399 -27 713 
206 0 0 1 50 718 209 506 394 -1 22 
207 3 0 1 974 50 202 508 354 977 752 
208 3 1 1 974 50 151 504 399 957 22 
209 0 0 1 50 718 108 509 400 -9 17 
210 3 1 0 0 0 209 503 400 970 688 
211 1 0 1 50 50 176 510 402 11 732 
212 2 1 0 0 0 179 509 401 929 86 
213 0 0 1 50 718 177 505 389 19 20 
214 1 0 0 0 0 157 513 400 -24 19 
215 2 1 1 974 718 167 504 405 982 729 
216 0 0 1 50 718 166 508 400 12 65 
217 1 1 0 0 0 164 504 398 47 711 
218 2 1 1 974 718 197 483 404 979 721 
219 1 1 1 50 50 187 493 393 -45 192 
220 0 0 0 0 0 161 498 401 -60 -60 
221 0 0 0 0 0 183 501 392 -20 51 
222 3 1 1 974 50 179 507 389 951 81 
223 0 1 1 50 718 197 507 391 37 20 
224 2 1 0 0 0 210 499 402 955 41 
225 1 0 0 0 0 152 499 403 -8 55 
226 3 1 1 974 50 179 506 406 969 22 
227 1 1 0 0 0 181 505 403 -77 149 
228 2 0 1 974 718 218 507 408 955 -28 
229 1 1 0 0 0 190 499 402 80 729 
230 2 0 0 0 0 193 511 409 1089 679 
231 0 0 1 50 718 252 508 412 13 75 
232 3 0 1 974 50 180 514 409 948 133 
233 0 1 0 0 0 121 497 401 -29 61 
234 0 0 1 50 718 114 510 406 118 24 
235 0 1 0 0 0 144 514 403 -11 61 
236 2 1 0 0 0 184 502 410 923 24 
237 1 1 1 50 50 179 506 410 -105 215 
238 1 0 0 0 0 217 505 400 -45 771 
239 2 0 0 0 0 219 511 409 979 30 
240 2 0 1 974 718 197 509 408 954 24 
241 3 1 1 974 50 171 511 406 944 61 
242 3 0 0 0 0 263 513 407 944 99 
243 3 1 1 974 50 192 507 407 1033 -17 
244 1 0 1 50 50 155 506 409 72 94 
245 1 1 0 0 0 207 493 400 -4 758 
246 1 0 1 50 50 75 349 210 524 476 
247 0 1 0 0 0 310 501 404 -12 64 
248 1 1 0 0 0 132 511 398 35 97 
249 0 0 1 50 718 213 511 404 -15 49 
250 1 0 1 50 50 171 505 401 -56 126 
251 0 0 0 0 0 406 506 404 -31 8 
252 2 1 0 0 0 214 505 410 910 103 
253 3 1 0 0 0 264 514 410 992 715 
254 0 0 0 0 0 146 507 411 -37 157 
255 2 1 0 0 0 238 506 405 986 19 
