# Supplementary material for: Lack of Multisensory Integration in Hemianopia: No Influence of Visual Stimuli on Aurally Guided Saccades to the Blind Hemifield
Source: PLoS One. 2015 Apr 2;10(4):e0122054. doi: 10.1371/journal.pone.0122054 (PMC4383622; doi:10.1371/journal.pone.0122054)
Supplement: S2 Dataset — (ZIP) [file pone.0122054.s002.zip › S2 Data_Experiment2/H1ED2.ma]

0 3 1 0 0 0 225 512 390 968 688 
1 3 1 1 974 50 179 513 397 995 20 
2 0 1 1 50 718 193 509 390 29 63 
3 2 1 1 974 718 161 500 405 1031 724 
4 3 0 1 974 50 208 497 400 956 714 
5 1 1 0 0 0 155 489 392 73 735 
6 2 1 0 0 0 186 503 390 980 56 
7 1 0 1 50 50 153 509 395 90 708 
8 1 1 0 0 0 195 511 391 13 546 
9 1 0 1 50 50 175 515 383 -35 429 
10 1 0 0 0 0 175 517 377 -0 743 
11 0 1 0 0 0 165 515 392 -6 36 
12 0 0 1 50 718 168 512 385 33 41 
13 0 0 0 0 0 161 513 378 30 667 
14 3 1 1 974 50 171 514 385 1007 28 
15 2 0 1 974 718 287 507 400 969 679 
16 2 0 0 0 0 180 522 385 989 2 
17 1 1 1 50 50 192 511 390 97 676 
18 0 0 1 50 718 167 496 381 8 36 
19 1 0 1 50 50 177 521 384 -127 177 
20 2 1 1 974 718 161 506 396 1000 735 
21 1 1 0 0 0 273 516 390 97 805 
22 0 0 0 0 0 201 506 384 -24 40 
23 2 1 0 0 0 176 514 392 986 15 
24 1 0 0 0 0 159 510 394 -13 745 
25 3 0 1 974 50 172 508 394 974 738 
26 3 0 0 0 0 155 511 399 1032 698 
27 3 1 0 0 0 325 512 395 1021 741 
28 0 1 0 0 0 169 522 392 -5 79 
29 1 1 1 50 50 164 504 387 47 725 
30 2 0 0 0 0 163 523 376 1056 28 
31 0 0 1 50 718 169 514 396 -15 588 
32 2 0 0 0 0 166 521 389 976 27 
33 2 0 1 974 718 181 505 395 1006 6 
34 1 1 1 50 50 151 506 388 -33 100 
35 2 1 0 0 0 149 504 389 1069 564 
36 0 0 0 0 0 157 521 392 55 30 
37 1 0 0 0 0 192 508 390 -62 141 
38 0 1 0 0 0 200 508 375 0 56 
39 3 0 0 0 0 194 492 384 1002 677 
40 2 1 1 974 718 210 512 395 995 696 
41 3 1 1 974 50 284 514 387 1000 8 
42 0 1 1 50 718 193 511 383 14 115 
43 2 0 1 974 718 194 503 378 999 20 
44 3 0 1 974 50 190 504 384 992 299 
45 3 1 0 0 0 183 483 367 1058 729 
46 3 0 0 0 0 178 513 392 953 696 
47 0 1 1 50 718 163 508 385 7 89 
48 3 0 1 974 50 147 510 386 1004 727 
49 2 1 0 0 0 250 508 392 1001 -17 
50 2 1 1 974 718 161 516 377 938 697 
51 3 0 0 0 0 154 473 375 1013 696 
52 0 1 1 50 718 159 509 385 54 22 
53 1 1 1 50 50 135 506 384 -33 43 
54 3 1 1 974 50 173 511 392 1000 -4 
55 3 1 1 974 50 167 515 395 1068 -14 
56 3 1 1 974 50 170 510 393 1009 23 
57 3 0 1 974 50 209 507 392 958 28 
58 3 1 1 974 50 174 512 389 963 12 
59 2 0 1 974 718 210 502 384 937 74 
60 0 1 1 50 718 166 498 380 18 46 
61 3 0 0 0 0 176 498 384 983 102 
62 3 0 0 0 0 206 508 390 987 691 
63 3 1 0 0 0 193 502 391 973 637 
64 0 1 0 0 0 126 503 380 427 379 
65 2 0 0 0 0 158 481 384 995 26 
66 3 1 1 974 50 115 491 379 995 36 
67 2 0 0 0 0 238 504 387 947 36 
68 1 0 0 0 0 203 499 392 85 581 
69 0 0 1 50 718 175 509 392 -28 61 
70 0 0 0 0 0 188 496 395 37 56 
71 0 0 1 50 718 167 505 398 -14 482 
72 1 0 0 0 0 181 506 391 -93 151 
73 1 0 1 50 50 0 0 0 0 0 
74 2 1 1 974 718 134 502 395 856 627 
75 1 1 0 0 0 205 504 388 435 342 
76 2 0 1 974 718 205 504 387 907 18 
77 0 1 0 0 0 235 489 387 -12 43 
78 2 0 1 974 718 181 492 389 943 43 
79 0 1 1 50 718 178 472 384 35 65 
80 0 1 1 50 718 169 502 387 -52 51 
81 3 0 1 974 50 100 494 398 794 91 
82 0 1 1 50 718 130 498 394 27 22 
83 2 1 0 0 0 161 496 381 1005 26 
84 1 0 0 0 0 190 489 386 7 61 
85 1 0 1 50 50 165 499 377 29 634 
86 0 0 1 50 718 165 501 389 16 40 
87 0 0 0 0 0 194 495 388 -10 61 
88 2 1 1 974 718 158 493 387 968 695 
89 1 1 1 50 50 139 495 391 -32 471 
90 1 0 1 50 50 190 499 365 -20 90 
91 3 0 1 974 50 166 495 400 922 672 
92 3 0 0 0 0 151 501 386 924 83 
93 0 1 1 50 718 165 496 380 45 63 
94 2 1 0 0 0 155 487 378 977 32 
95 1 1 1 50 50 101 504 386 61 37 
96 3 1 0 0 0 152 488 387 1034 670 
97 1 0 0 0 0 0 0 0 0 0 
98 2 0 0 0 0 174 482 392 939 21 
99 2 0 1 974 718 172 501 388 972 685 
100 3 0 1 974 50 177 507 393 968 681 
101 3 0 1 974 50 162 505 386 955 701 
102 1 1 0 0 0 156 499 395 47 589 
103 2 1 1 974 718 155 500 396 956 698 
104 0 0 0 0 0 164 498 387 0 103 
105 2 1 1 974 718 161 497 386 947 662 
106 2 0 1 974 718 179 502 385 897 80 
107 1 0 0 0 0 163 496 392 40 613 
108 3 1 1 974 50 163 497 390 985 41 
109 3 0 0 0 0 264 501 389 965 720 
110 1 0 1 50 50 156 493 394 -31 91 
111 0 1 1 50 718 168 492 391 36 37 
112 1 0 1 50 50 108 490 386 -5 30 
113 1 1 1 50 50 211 501 394 51 42 
114 1 1 0 0 0 170 487 393 26 699 
115 2 1 1 974 718 181 501 398 994 690 
116 3 1 1 974 50 176 509 391 940 33 
117 2 1 0 0 0 188 504 393 958 649 
118 2 0 1 974 718 171 504 392 929 16 
119 0 0 0 0 0 187 503 395 37 227 
120 1 1 0 0 0 131 497 395 16 9 
121 2 0 0 0 0 161 499 394 944 47 
122 1 0 0 0 0 169 497 389 55 589 
123 1 0 0 0 0 214 507 395 -31 691 
124 1 1 1 50 50 151 499 393 19 687 
125 3 1 0 0 0 202 489 388 912 704 
126 0 1 0 0 0 191 500 394 41 171 
127 0 1 0 0 0 160 501 387 53 47 
128 0 0 1 50 718 172 497 388 45 97 
129 0 0 0 0 0 186 490 387 39 58 
130 1 1 1 50 50 153 496 389 -4 56 
131 3 0 0 0 0 197 491 387 955 624 
132 3 1 1 974 50 120 502 382 938 55 
133 3 1 0 0 0 189 501 396 1023 674 
134 1 0 1 50 50 223 504 396 41 615 
135 3 0 0 0 0 146 493 393 1002 716 
136 1 1 0 0 0 143 501 391 90 685 
137 2 1 0 0 0 150 505 389 988 727 
138 1 1 1 50 50 143 493 383 436 356 
139 3 0 1 974 50 202 505 396 945 681 
140 3 0 1 974 50 215 505 394 930 690 
141 1 0 1 50 50 172 495 393 76 680 
142 3 1 0 0 0 183 506 378 982 704 
143 3 0 0 0 0 171 484 386 1025 718 
144 3 0 0 0 0 191 484 386 936 686 
145 3 0 0 0 0 225 467 377 1040 701 
146 3 1 1 974 50 197 492 393 996 62 
147 0 0 0 0 0 174 496 388 50 398 
148 0 1 0 0 0 197 493 388 -13 17 
149 2 0 0 0 0 189 493 388 929 22 
150 0 0 1 50 718 163 473 389 40 675 
151 0 1 1 50 718 163 474 389 36 688 
152 0 1 0 0 0 122 500 387 -17 29 
153 0 1 0 0 0 178 503 386 36 48 
154 3 0 0 0 0 223 494 389 950 692 
155 2 0 0 0 0 231 494 405 977 10 
156 1 0 0 0 0 141 504 388 10 90 
157 3 0 1 974 50 180 492 388 920 685 
158 3 1 1 974 50 119 492 377 992 34 
159 0 0 1 50 718 173 483 399 -22 506 
160 2 0 0 0 0 212 498 392 955 33 
161 2 1 0 0 0 193 495 394 962 15 
162 3 0 0 0 0 267 498 399 918 701 
163 3 0 1 974 50 202 498 401 978 699 
164 2 1 1 974 718 188 491 403 968 694 
165 0 1 0 0 0 184 497 394 -5 88 
166 0 0 0 0 0 188 496 402 73 643 
167 1 0 1 50 50 171 490 400 22 660 
168 3 0 0 0 0 169 501 404 966 290 
169 2 1 1 974 718 155 501 399 922 718 
170 2 0 0 0 0 193 506 398 979 9 
171 3 1 0 0 0 206 497 391 991 697 
172 0 1 1 50 718 147 493 404 -1 55 
173 1 1 1 50 50 193 484 391 18 649 
174 0 1 0 0 0 254 499 390 -28 71 
175 0 1 1 50 718 140 502 386 58 27 
176 2 1 1 974 718 157 489 399 919 690 
177 2 1 0 0 0 458 495 389 988 8 
178 3 1 0 0 0 223 497 389 941 708 
179 3 1 1 974 50 179 485 395 956 68 
180 3 1 0 0 0 202 479 398 1054 716 
181 0 1 1 50 718 158 501 401 -1 39 
182 0 0 1 50 718 186 481 394 3 72 
183 3 1 1 974 50 147 491 395 903 50 
184 1 1 1 50 50 173 496 401 -34 271 
185 0 1 1 50 718 257 489 392 20 15 
186 1 0 0 0 0 243 481 387 -6 -27 
187 1 0 1 50 50 254 494 398 38 71 
188 1 0 0 0 0 266 509 385 482 326 
189 2 1 0 0 0 186 497 379 980 36 
190 0 1 1 50 718 200 505 375 28 21 
191 1 1 1 50 50 276 494 380 20 21 
192 0 0 0 0 0 276 493 395 30 5 
193 1 0 1 50 50 171 488 398 -24 -23 
194 3 0 1 974 50 180 505 384 973 676 
195 2 1 0 0 0 193 510 395 901 48 
196 0 1 0 0 0 176 511 392 -3 64 
197 1 1 0 0 0 164 501 387 -49 60 
198 0 0 1 50 718 189 502 385 6 24 
199 2 1 0 0 0 167 503 399 979 66 
200 2 1 0 0 0 141 503 401 987 45 
201 3 0 1 974 50 295 498 391 960 693 
202 1 1 1 50 50 162 502 394 38 75 
203 3 0 0 0 0 183 501 396 905 77 
204 0 0 1 50 718 193 505 396 61 37 
205 2 0 1 974 718 160 508 391 940 30 
206 3 1 1 974 50 138 510 391 928 54 
207 1 0 1 50 50 162 507 393 -53 140 
208 1 1 0 0 0 147 492 388 20 0 
209 2 0 0 0 0 166 504 384 932 59 
210 0 1 0 0 0 190 505 387 42 43 
211 1 1 1 50 50 148 499 389 9 36 
212 0 0 0 0 0 231 506 389 32 65 
213 1 1 0 0 0 319 499 386 -81 40 
214 1 1 0 0 0 304 496 388 510 330 
215 2 1 0 0 0 222 503 387 910 154 
216 3 1 1 974 50 187 508 387 952 45 
217 0 0 1 50 718 166 503 389 81 44 
218 1 1 0 0 0 199 495 391 14 633 
219 2 0 1 974 718 192 502 394 940 27 
220 0 0 1 50 718 162 513 392 17 47 
221 2 1 0 0 0 211 503 384 984 58 
222 2 0 0 0 0 252 498 392 952 667 
223 1 1 1 50 50 167 499 379 -30 90 
224 2 1 1 974 718 183 506 389 973 686 
225 2 1 1 974 718 216 488 374 969 661 
226 3 1 1 974 50 187 505 381 944 21 
227 2 0 1 974 718 215 500 390 991 675 
228 0 1 0 0 0 196 489 376 71 37 
229 1 0 0 0 0 222 491 378 535 342 
230 0 0 0 0 0 190 492 380 11 32 
231 1 1 0 0 0 209 504 382 11 629 
232 3 1 0 0 0 184 499 382 981 653 
233 0 0 0 0 0 181 506 387 32 79 
234 3 1 1 974 50 164 499 380 937 12 
235 2 0 0 0 0 328 502 390 926 7 
236 2 0 0 0 0 193 499 380 978 8 
237 3 1 0 0 0 204 496 390 963 683 
238 3 1 0 0 0 205 505 385 1014 707 
239 0 0 1 50 718 180 488 384 21 29 
240 1 0 1 50 50 160 493 384 415 383 
241 2 0 1 974 718 141 493 390 956 60 
242 3 1 0 0 0 210 502 388 960 701 
243 2 0 1 974 718 162 498 377 920 28 
244 2 0 1 974 718 165 503 382 1003 50 
245 3 0 1 974 50 208 505 385 979 676 
246 2 0 1 974 718 239 485 389 981 58 
247 2 1 1 974 718 175 492 385 972 679 
248 0 1 1 50 718 176 469 380 30 61 
249 3 1 0 0 0 239 488 388 924 683 
250 0 0 0 0 0 162 496 380 431 347 
251 3 0 0 0 0 189 489 378 995 596 
252 1 1 0 0 0 0 0 0 0 0 
253 2 1 1 974 718 157 507 389 901 663 
254 1 0 0 0 0 142 502 380 17 596 
255 3 0 1 974 50 135 499 386 963 79 
