# Supplementary material for: Lack of Multisensory Integration in Hemianopia: No Influence of Visual Stimuli on Aurally Guided Saccades to the Blind Hemifield
Source: PLoS One. 2015 Apr 2;10(4):e0122054. doi: 10.1371/journal.pone.0122054 (PMC4383622; doi:10.1371/journal.pone.0122054)
Supplement: S2 Dataset — (ZIP) [file pone.0122054.s002.zip › S2 Data_Experiment2/H4EC1.ma]

0 0 1 1 50 50 157 513 397 368 330 
1 1 0 0 0 0 444 509 405 39 643 
2 2 0 1 974 50 262 501 387 978 7 
3 2 0 0 0 0 181 507 398 908 105 
4 1 1 0 0 0 321 501 396 73 188 
5 0 0 1 50 50 264 516 404 85 96 
6 1 1 0 0 0 408 507 398 42 790 
7 1 1 1 50 718 264 509 414 41 771 
8 3 1 1 974 718 282 508 408 734 467 
9 2 1 0 0 0 225 510 405 994 139 
10 0 0 1 50 50 236 508 408 51 87 
11 1 0 1 50 718 168 512 405 159 679 
12 1 0 1 50 718 431 511 425 38 747 
13 3 0 0 0 0 196 513 412 855 832 
14 0 1 0 0 0 212 507 409 35 116 
15 0 0 0 0 0 275 518 403 56 154 
16 0 0 0 0 0 306 505 415 13 117 
17 2 1 1 974 50 216 511 409 901 153 
18 2 0 0 0 0 245 507 411 905 143 
19 3 0 1 974 718 317 505 410 880 782 
20 1 0 1 50 718 236 468 431 73 701 
21 1 0 0 0 0 299 509 410 33 680 
22 0 0 1 50 50 249 507 406 70 137 
23 0 1 0 0 0 231 510 411 23 119 
24 3 1 0 0 0 280 508 417 874 801 
25 3 0 1 974 718 191 504 415 919 767 
26 1 1 0 0 0 297 513 421 10 708 
27 2 1 0 0 0 254 507 414 862 147 
28 2 1 1 974 50 267 502 419 929 143 
29 3 0 1 974 718 199 503 410 853 588 
30 3 0 0 0 0 228 499 409 893 747 
31 1 1 1 50 718 166 509 409 157 681 
32 3 1 0 0 0 341 506 417 877 766 
33 2 0 1 974 50 246 503 408 907 174 
34 1 0 0 0 0 299 501 413 64 768 
35 1 1 1 50 718 194 505 407 105 640 
36 3 1 1 974 718 260 500 411 826 770 
37 2 0 1 974 50 239 503 407 948 123 
38 2 1 1 974 50 208 492 409 854 172 
39 0 1 1 50 50 256 499 405 31 106 
40 3 1 1 974 718 220 496 409 830 798 
41 0 0 0 0 0 299 501 406 28 101 
42 0 1 1 50 50 288 497 403 31 96 
43 3 0 0 0 0 308 500 412 935 760 
44 0 1 0 0 0 327 493 420 85 131 
45 2 1 0 0 0 241 501 407 862 154 
46 3 1 0 0 0 343 495 419 852 728 
47 2 0 0 0 0 250 501 413 881 152 
48 3 1 0 0 0 239 503 410 821 509 
49 2 1 0 0 0 163 497 411 955 148 
50 2 0 0 0 0 252 502 402 899 180 
51 3 0 0 0 0 287 496 414 876 782 
52 3 1 1 974 718 153 500 409 869 743 
53 3 0 1 974 718 198 501 414 878 713 
54 0 1 1 50 50 238 502 405 66 125 
55 3 1 0 0 0 197 501 409 825 623 
56 3 1 0 0 0 170 504 415 836 687 
57 2 1 1 974 50 292 504 415 892 178 
58 3 0 1 974 718 153 501 416 849 767 
59 2 0 1 974 50 243 498 406 908 190 
60 0 1 0 0 0 219 509 413 50 124 
61 3 1 1 974 718 325 500 411 866 729 
62 3 0 0 0 0 259 498 412 905 741 
63 2 0 1 974 50 275 494 405 758 422 
64 2 0 1 974 50 307 509 413 902 139 
65 2 0 0 0 0 266 501 412 921 115 
66 1 0 0 0 0 255 511 411 84 344 
67 3 1 1 974 718 227 507 413 810 744 
68 0 1 0 0 0 244 510 408 90 135 
69 2 1 1 974 50 252 506 415 958 140 
70 0 0 0 0 0 234 508 417 33 76 
71 0 0 1 50 50 285 501 413 54 77 
72 3 1 0 0 0 262 511 423 918 792 
73 2 1 0 0 0 188 506 411 884 122 
74 1 0 0 0 0 238 495 414 89 119 
75 2 1 1 974 50 171 518 405 739 323 
76 0 1 1 50 50 274 514 411 39 79 
77 3 0 1 974 718 302 504 421 952 772 
78 0 0 0 0 0 295 507 408 9 94 
79 1 0 1 50 718 269 508 416 43 793 
80 2 1 0 0 0 223 511 404 897 163 
81 3 1 1 974 718 324 513 416 885 781 
82 2 0 1 974 50 259 509 416 919 170 
83 1 1 0 0 0 454 516 428 30 723 
84 2 0 0 0 0 182 511 408 902 159 
85 2 1 0 0 0 206 505 420 902 187 
86 0 1 0 0 0 254 518 414 65 130 
87 2 0 1 974 50 208 512 404 874 183 
88 3 0 0 0 0 309 509 404 885 778 
89 0 0 0 0 0 241 506 412 20 68 
90 1 1 0 0 0 292 507 407 40 777 
91 1 1 1 50 718 135 511 417 153 641 
92 3 1 1 974 718 264 512 415 946 767 
93 0 1 0 0 0 239 521 409 78 84 
94 3 0 0 0 0 239 512 416 842 642 
95 2 1 0 0 0 304 514 416 906 149 
96 3 0 1 974 718 307 510 428 1019 761 
97 1 0 1 50 718 205 511 422 71 774 
98 2 1 1 974 50 221 504 409 920 172 
99 0 1 0 0 0 161 505 413 131 163 
100 3 1 0 0 0 224 507 420 900 748 
101 2 1 0 0 0 192 513 405 909 189 
102 2 0 0 0 0 203 515 413 890 149 
103 0 0 0 0 0 256 508 418 66 102 
104 3 1 0 0 0 164 511 411 866 713 
105 2 0 1 974 50 191 520 417 883 148 
106 1 0 1 50 718 168 512 411 148 656 
107 3 0 0 0 0 205 512 411 772 588 
108 2 0 0 0 0 189 506 411 754 231 
109 3 1 0 0 0 296 508 410 931 789 
110 3 1 1 974 718 285 510 410 943 759 
111 0 0 1 50 50 262 506 411 51 79 
112 1 0 1 50 718 373 511 418 41 763 
113 3 1 1 974 718 260 508 415 894 709 
114 0 0 1 50 50 276 514 415 77 115 
115 1 0 0 0 0 374 508 413 130 762 
116 2 1 0 0 0 239 510 414 922 143 
117 1 0 0 0 0 337 507 427 32 789 
118 1 0 0 0 0 324 506 425 31 811 
119 2 1 0 0 0 208 510 420 897 167 
120 1 1 0 0 0 305 511 419 44 750 
121 3 0 0 0 0 192 505 419 915 707 
122 2 1 0 0 0 172 507 424 910 143 
123 0 0 0 0 0 196 509 425 109 123 
124 1 0 1 50 718 163 502 423 134 693 
125 0 0 1 50 50 141 516 422 88 145 
126 2 1 1 974 50 137 505 425 884 173 
127 1 1 0 0 0 397 501 425 107 687 
128 3 0 0 0 0 368 555 425 791 656 
129 0 0 1 50 50 296 511 411 68 65 
130 3 1 1 974 718 161 516 406 858 654 
131 1 0 1 50 718 224 520 405 117 715 
132 0 0 0 0 0 248 514 408 106 119 
133 3 0 0 0 0 145 523 407 926 375 
134 1 0 1 50 718 170 517 412 119 661 
135 3 0 0 0 0 195 557 402 953 695 
136 0 1 0 0 0 187 516 414 9 46 
137 1 1 0 0 0 441 512 422 -1 805 
138 0 0 0 0 0 145 515 416 152 193 
139 1 0 1 50 718 206 519 416 73 692 
140 3 1 0 0 0 187 519 417 843 799 
141 0 1 1 50 50 136 514 412 254 272 
142 0 0 1 50 50 159 512 413 125 142 
143 3 1 1 974 718 237 510 418 922 736 
144 0 0 1 50 50 156 516 424 118 155 
145 0 1 1 50 50 137 533 400 194 158 
146 3 1 0 0 0 235 509 414 883 752 
147 2 0 0 0 0 234 511 420 867 121 
148 3 0 0 0 0 271 505 418 837 633 
149 3 0 1 974 718 246 515 434 934 755 
150 2 0 1 974 50 169 512 423 938 649 
151 1 1 0 0 0 220 513 418 94 134 
152 2 0 1 974 50 295 508 421 915 200 
153 3 1 0 0 0 237 518 422 850 518 
154 3 1 1 974 718 253 508 427 909 738 
155 1 1 1 50 718 269 505 416 91 732 
156 1 1 0 0 0 299 506 420 36 775 
157 0 1 0 0 0 274 506 420 80 124 
158 1 1 1 50 718 230 506 420 95 693 
159 3 1 1 974 718 194 504 419 829 486 
160 2 0 0 0 0 250 528 390 894 22 
161 3 0 0 0 0 267 526 388 893 800 
162 2 0 1 974 50 173 519 387 926 13 
163 0 1 1 50 50 133 514 387 72 129 
164 0 1 1 50 50 135 514 387 273 271 
165 0 1 0 0 0 233 519 389 -36 49 
166 2 0 0 0 0 231 529 380 938 77 
167 1 1 0 0 0 253 515 381 137 270 
168 2 1 1 974 50 288 514 389 892 83 
169 1 1 1 50 718 160 513 386 203 617 
170 0 0 0 0 0 228 514 394 15 127 
171 1 0 0 0 0 284 515 385 -22 844 
172 1 0 0 0 0 245 517 395 2 836 
173 1 1 1 50 718 290 517 393 -28 811 
174 3 0 1 974 718 250 511 394 878 713 
175 0 0 0 0 0 263 518 390 25 100 
176 2 0 0 0 0 184 509 399 909 132 
177 1 0 0 0 0 209 509 390 8 765 
178 0 1 1 50 50 137 520 390 444 355 
179 3 0 1 974 718 214 511 399 975 802 
180 1 0 0 0 0 252 516 402 -40 883 
181 3 0 1 974 718 182 514 408 857 748 
182 0 0 1 50 50 283 513 397 47 83 
183 3 1 1 974 718 178 516 396 946 785 
184 0 0 0 0 0 189 510 403 43 90 
185 0 1 0 0 0 188 517 396 62 113 
186 2 0 1 974 50 171 515 399 923 528 
187 1 1 1 50 718 168 519 397 63 713 
188 1 0 1 50 718 204 509 390 105 767 
189 1 0 0 0 0 243 520 404 43 822 
190 0 1 0 0 0 256 508 401 5 49 
191 1 0 0 0 0 0 0 0 0 0 
192 1 1 1 50 718 206 528 391 103 667 
193 1 0 1 50 718 176 518 386 81 704 
194 2 1 1 974 50 188 515 387 868 171 
195 0 0 1 50 50 242 512 393 10 66 
196 3 0 0 0 0 178 510 396 858 733 
197 2 0 0 0 0 220 513 396 958 120 
198 0 1 1 50 50 132 563 399 113 129 
199 1 1 0 0 0 215 512 387 -84 879 
200 0 1 1 50 50 147 509 395 156 194 
201 2 1 1 974 50 191 517 389 985 139 
202 2 0 0 0 0 190 510 398 881 116 
203 2 0 1 974 50 152 514 394 921 136 
204 3 0 1 974 718 326 515 411 953 775 
205 3 0 1 974 718 243 498 398 921 771 
206 2 1 0 0 0 182 512 403 920 98 
207 2 0 0 0 0 126 532 415 970 174 
208 3 1 1 974 718 159 508 392 783 415 
209 1 1 1 50 718 258 512 404 -84 969 
210 1 1 0 0 0 253 513 398 1 802 
211 1 1 1 50 718 191 504 392 52 710 
212 0 1 0 0 0 398 506 404 69 114 
213 0 1 0 0 0 285 513 398 -31 47 
214 0 1 0 0 0 263 526 384 43 56 
215 1 1 1 50 718 303 506 395 -92 946 
216 2 1 1 974 50 229 512 387 859 142 
217 2 1 1 974 50 53 509 405 964 231 
218 1 0 1 50 718 76 522 442 216 483 
219 1 0 0 0 0 221 512 396 -11 820 
220 0 1 1 50 50 270 525 404 8 51 
221 2 1 1 974 50 236 522 393 889 118 
222 3 0 0 0 0 258 504 419 914 785 
223 2 1 0 0 0 199 508 398 877 159 
224 3 0 1 974 718 243 510 411 924 791 
225 2 0 1 974 50 183 519 385 857 56 
226 1 1 0 0 0 250 511 390 -6 784 
227 3 0 0 0 0 206 510 390 884 686 
228 0 1 1 50 50 146 519 395 189 185 
229 3 1 0 0 0 175 534 402 888 719 
230 0 0 0 0 0 185 510 406 11 66 
231 2 0 1 974 50 228 532 425 986 89 
232 2 1 1 974 50 174 508 405 959 91 
233 2 1 1 974 50 174 508 392 863 123 
234 3 1 1 974 718 180 535 395 920 697 
235 0 0 1 50 50 231 497 422 39 147 
236 2 0 0 0 0 206 504 394 896 103 
237 1 1 0 0 0 231 519 393 -84 937 
238 3 1 0 0 0 159 508 402 912 878 
239 0 1 1 50 50 202 496 394 -39 28 
240 1 1 1 50 718 151 549 420 15 730 
241 0 0 1 50 50 246 501 401 9 24 
242 2 0 1 974 50 217 524 394 890 101 
243 0 0 0 0 0 161 534 433 72 130 
244 0 1 1 50 50 130 514 382 32 109 
245 2 1 0 0 0 355 515 375 814 150 
246 3 0 1 974 718 292 511 388 862 747 
247 3 0 1 974 718 223 516 391 911 736 
248 3 1 0 0 0 211 519 388 961 725 
249 2 1 0 0 0 170 521 388 845 207 
250 3 1 0 0 0 294 510 388 897 721 
251 3 0 1 974 718 163 517 389 911 737 
252 1 0 1 50 718 186 518 387 29 737 
253 3 1 0 0 0 210 514 386 861 716 
254 0 0 1 50 50 180 508 385 312 271 
255 1 1 1 50 718 148 513 384 121 658 
