# Supplementary material for: Lack of Multisensory Integration in Hemianopia: No Influence of Visual Stimuli on Aurally Guided Saccades to the Blind Hemifield
Source: PLoS One. 2015 Apr 2;10(4):e0122054. doi: 10.1371/journal.pone.0122054 (PMC4383622; doi:10.1371/journal.pone.0122054)
Supplement: S2 Dataset — (ZIP) [file pone.0122054.s002.zip › S2 Data_Experiment2/H4EC2.ma]

0 3 1 0 0 0 336 519 373 1004 757 
1 2 0 1 974 50 204 532 374 896 131 
2 0 0 1 50 50 181 522 388 95 112 
3 1 0 0 0 0 187 522 387 40 554 
4 1 1 1 50 718 196 520 383 -1 796 
5 1 0 0 0 0 261 526 385 32 678 
6 0 0 0 0 0 221 520 390 70 115 
7 3 0 1 974 718 196 518 390 932 841 
8 3 1 1 974 718 220 521 393 884 778 
9 0 1 1 50 50 152 523 385 52 105 
10 2 1 0 0 0 183 516 376 876 116 
11 2 1 1 974 50 189 513 371 850 147 
12 0 0 0 0 0 215 519 377 51 92 
13 3 0 0 0 0 135 520 389 980 673 
14 3 1 1 974 718 231 517 383 953 715 
15 3 1 0 0 0 189 513 396 959 691 
16 1 0 1 50 718 160 510 388 69 678 
17 1 0 1 50 718 172 520 395 77 671 
18 2 1 0 0 0 145 521 389 906 108 
19 2 0 0 0 0 133 511 391 917 107 
20 0 1 1 50 50 137 517 386 121 135 
21 3 0 0 0 0 141 517 384 903 679 
22 0 0 1 50 50 151 511 401 77 113 
23 0 1 1 50 50 135 515 392 110 118 
24 3 0 1 974 718 254 512 396 952 780 
25 2 1 0 0 0 165 516 392 949 241 
26 0 0 0 0 0 181 516 388 3 76 
27 1 0 0 0 0 227 512 395 -9 809 
28 2 0 1 974 50 170 519 389 858 77 
29 0 0 1 50 50 148 508 394 27 76 
30 3 1 0 0 0 177 510 383 853 439 
31 2 0 1 974 50 227 516 398 903 201 
32 1 1 0 0 0 291 527 394 85 376 
33 2 1 1 974 50 182 513 387 917 125 
34 3 1 1 974 718 210 514 396 838 673 
35 1 1 0 0 0 269 514 394 -54 804 
36 2 0 0 0 0 180 513 391 922 118 
37 0 1 0 0 0 217 510 389 83 103 
38 2 0 0 0 0 149 510 396 917 99 
39 1 1 1 50 718 178 510 393 14 763 
40 3 0 0 0 0 146 519 394 880 532 
41 2 1 1 974 50 218 515 393 856 109 
42 1 1 1 50 718 153 500 392 -15 825 
43 1 1 0 0 0 225 510 407 -51 872 
44 0 1 0 0 0 185 512 390 17 93 
45 1 0 1 50 718 174 510 391 73 737 
46 3 0 1 974 718 164 508 396 840 514 
47 0 1 0 0 0 160 524 389 71 114 
48 3 0 0 0 0 122 513 390 871 260 
49 3 1 1 974 718 164 495 367 892 584 
50 3 0 1 974 718 206 512 386 834 644 
51 2 1 1 974 50 429 508 396 938 109 
52 2 1 0 0 0 151 499 382 956 103 
53 1 0 1 50 718 217 507 386 22 717 
54 1 1 1 50 718 124 510 395 83 659 
55 0 1 0 0 0 182 526 386 27 66 
56 3 1 0 0 0 160 532 403 822 631 
57 1 1 0 0 0 194 513 391 84 351 
58 1 1 1 50 718 127 515 390 90 691 
59 2 0 1 974 50 150 513 395 919 143 
60 1 1 0 0 0 205 506 395 -11 705 
61 3 0 1 974 718 352 519 378 941 733 
62 2 0 0 0 0 155 510 402 905 165 
63 3 1 0 0 0 188 513 393 908 252 
64 3 1 1 974 718 215 510 387 983 778 
65 1 0 0 0 0 214 526 380 32 456 
66 3 0 0 0 0 167 529 386 914 366 
67 0 1 0 0 0 266 520 389 41 34 
68 2 1 1 974 50 137 513 390 992 132 
69 3 1 0 0 0 131 508 387 934 746 
70 2 0 0 0 0 157 515 386 925 131 
71 3 1 1 974 718 188 512 389 925 587 
72 2 1 0 0 0 150 513 385 917 150 
73 1 1 1 50 718 178 512 394 -6 810 
74 0 0 1 50 50 155 517 388 76 129 
75 0 1 1 50 50 146 519 390 137 147 
76 1 0 1 50 718 195 514 392 43 757 
77 2 0 1 974 50 172 516 391 928 124 
78 2 1 1 974 50 181 512 399 942 116 
79 0 0 0 0 0 161 518 398 24 95 
80 3 1 1 974 718 174 513 386 976 814 
81 3 1 1 974 718 157 514 389 904 672 
82 2 1 1 974 50 163 512 391 941 127 
83 0 1 0 0 0 194 513 385 19 86 
84 2 1 0 0 0 140 514 382 926 101 
85 3 1 0 0 0 199 512 384 893 665 
86 3 0 0 0 0 161 506 391 982 726 
87 0 1 1 50 50 138 505 389 118 166 
88 3 1 0 0 0 108 513 392 906 257 
89 1 1 1 50 718 129 567 413 40 782 
90 2 1 0 0 0 90 511 383 868 127 
91 0 1 1 50 50 141 501 404 62 125 
92 0 1 1 50 50 147 501 395 91 156 
93 1 0 1 50 718 153 507 395 93 704 
94 0 0 0 0 0 217 519 410 17 105 
95 1 0 0 0 0 269 509 394 67 725 
96 0 1 0 0 0 189 512 397 113 124 
97 0 1 1 50 50 141 510 382 103 144 
98 0 1 1 50 50 130 518 390 58 111 
99 2 0 1 974 50 152 526 383 896 57 
100 1 0 1 50 718 167 498 398 -31 853 
101 0 0 1 50 50 178 530 410 33 100 
102 1 0 1 50 718 225 504 395 5 721 
103 1 0 1 50 718 167 494 395 54 784 
104 3 0 1 974 718 192 510 385 880 802 
105 3 1 1 974 718 161 501 398 896 720 
106 3 1 1 974 718 215 523 403 889 765 
107 1 0 0 0 0 102 514 438 36 783 
108 3 0 0 0 0 167 510 381 942 622 
109 1 0 0 0 0 190 508 405 61 772 
110 3 1 0 0 0 250 526 394 850 708 
111 3 0 1 974 718 165 511 390 876 661 
112 1 0 0 0 0 224 523 390 81 778 
113 2 0 0 0 0 181 512 387 919 153 
114 0 1 1 50 50 127 504 391 64 110 
115 0 0 1 50 50 174 520 380 -10 51 
116 2 0 0 0 0 151 512 392 915 63 
117 2 0 1 974 50 158 515 390 962 67 
118 3 0 1 974 718 185 520 384 947 284 
119 0 1 0 0 0 107 510 383 64 143 
120 2 0 1 974 50 146 513 394 903 37 
121 3 1 0 0 0 164 491 414 820 728 
122 1 0 0 0 0 153 516 422 58 249 
123 1 0 1 50 718 235 502 422 28 754 
124 2 0 1 974 50 146 504 392 896 105 
125 2 0 0 0 0 176 506 390 920 114 
126 0 0 1 50 50 212 507 379 -23 91 
127 2 0 1 974 50 248 510 377 900 127 
128 2 0 1 974 50 165 505 382 850 142 
129 1 1 1 50 718 227 508 387 11 698 
130 1 1 1 50 718 147 505 389 27 735 
131 1 1 0 0 0 300 504 381 -37 834 
132 0 0 1 50 50 261 496 381 2 57 
133 0 0 1 50 50 169 509 379 123 175 
134 0 1 1 50 50 265 507 384 -0 60 
135 2 1 0 0 0 173 500 395 916 28 
136 3 0 1 974 718 154 501 389 880 524 
137 3 0 0 0 0 183 506 392 878 751 
138 1 1 0 0 0 233 501 403 -8 517 
139 0 1 0 0 0 295 508 398 -59 -4 
140 0 0 0 0 0 186 466 361 27 34 
141 2 1 1 974 50 177 504 392 916 186 
142 3 0 0 0 0 154 508 386 880 756 
143 3 1 0 0 0 313 507 388 821 690 
144 2 1 1 974 50 195 504 389 898 119 
145 2 1 0 0 0 231 494 383 872 137 
146 0 0 1 50 50 177 512 385 61 109 
147 2 1 1 974 50 164 502 390 860 151 
148 2 0 1 974 50 215 504 381 900 85 
149 1 1 1 50 718 145 500 395 44 701 
150 0 0 0 0 0 284 503 400 30 21 
151 1 1 1 50 718 308 503 406 -37 855 
152 0 1 0 0 0 213 504 404 17 72 
153 2 1 1 974 50 139 510 389 881 132 
154 3 1 0 0 0 204 497 393 865 629 
155 2 0 1 974 50 158 512 397 896 81 
156 2 1 0 0 0 184 507 390 938 103 
157 1 0 1 50 718 177 506 392 52 724 
158 0 1 1 50 50 143 501 379 45 123 
159 2 0 0 0 0 230 504 395 918 353 
160 1 1 0 0 0 297 519 395 27 629 
161 3 1 1 974 718 168 522 387 818 547 
162 1 0 1 50 718 207 511 384 69 714 
163 1 1 0 0 0 236 515 398 -11 810 
164 3 0 1 974 718 152 530 390 731 521 
165 0 0 1 50 50 161 514 394 89 93 
166 3 1 1 974 718 120 529 411 925 712 
167 1 1 0 0 0 276 513 397 -42 930 
168 2 0 1 974 50 121 536 378 917 129 
169 3 1 1 974 718 161 512 397 877 519 
170 3 0 1 974 718 140 511 387 906 697 
171 2 1 1 974 50 160 517 402 920 133 
172 1 1 0 0 0 216 529 385 -64 881 
173 1 1 0 0 0 192 521 399 -54 780 
174 0 0 0 0 0 213 494 383 63 87 
175 2 0 0 0 0 162 515 407 869 137 
176 0 0 0 0 0 185 503 386 -17 70 
177 2 0 0 0 0 299 514 394 860 110 
178 1 0 1 50 718 181 511 391 71 681 
179 1 0 0 0 0 338 521 409 -21 835 
180 3 0 0 0 0 180 511 403 829 805 
181 1 0 0 0 0 253 517 407 -16 821 
182 0 1 0 0 0 301 521 383 40 16 
183 2 0 0 0 0 135 520 390 884 511 
184 1 1 1 50 718 170 516 394 23 756 
185 1 0 1 50 718 299 517 414 -37 775 
186 0 0 1 50 50 219 519 387 17 31 
187 0 1 0 0 0 214 513 386 142 88 
188 3 0 1 974 718 215 513 389 893 589 
189 2 0 0 0 0 155 503 382 889 115 
190 0 1 0 0 0 106 505 388 6 93 
191 0 1 0 0 0 271 509 412 37 47 
192 3 1 1 974 718 137 514 382 873 362 
193 1 0 1 50 718 203 535 376 -14 810 
194 0 1 1 50 50 132 517 386 117 136 
195 2 1 0 0 0 173 520 379 854 131 
196 1 1 0 0 0 238 508 385 59 705 
197 1 1 1 50 718 138 515 389 48 674 
198 1 1 1 50 718 131 514 396 50 679 
199 2 1 0 0 0 152 507 398 897 93 
200 2 0 0 0 0 145 503 391 906 80 
201 3 1 1 974 718 166 513 385 937 328 
202 3 0 1 974 718 188 500 388 854 391 
203 3 0 0 0 0 336 514 408 1002 809 
204 2 0 1 974 50 210 510 396 903 -26 
205 1 0 0 0 0 265 504 399 59 778 
206 3 0 0 0 0 208 512 399 846 828 
207 2 1 0 0 0 219 507 390 951 37 
208 0 1 1 50 50 135 510 409 167 133 
209 1 1 1 50 718 147 505 402 18 792 
210 0 1 1 50 50 132 500 396 61 111 
211 2 1 0 0 0 162 510 400 940 32 
212 1 1 1 50 718 156 515 392 81 660 
213 0 0 1 50 50 163 511 390 94 114 
214 3 0 1 974 718 214 503 398 834 665 
215 1 1 0 0 0 221 524 389 16 780 
216 3 1 0 0 0 169 497 408 943 687 
217 1 1 0 0 0 183 487 411 -62 723 
218 3 0 0 0 0 118 476 411 743 382 
219 1 1 1 50 718 165 509 376 28 734 
220 0 1 0 0 0 193 511 396 45 34 
221 1 0 0 0 0 201 506 395 61 800 
222 1 1 0 0 0 252 506 404 -72 867 
223 3 0 1 974 718 95 576 383 1017 784 
224 2 1 0 0 0 201 580 388 884 43 
225 0 0 0 0 0 189 523 382 63 95 
226 3 0 0 0 0 163 529 383 937 794 
227 2 1 1 974 50 253 521 374 968 1 
228 1 0 0 0 0 238 528 374 47 667 
229 0 0 1 50 50 176 518 377 -4 34 
230 2 0 0 0 0 178 529 390 956 19 
231 2 1 1 974 50 227 525 380 932 44 
232 0 0 0 0 0 253 519 387 34 24 
233 0 0 0 0 0 152 525 380 67 80 
234 2 1 0 0 0 164 522 387 968 52 
235 2 0 0 0 0 194 523 393 873 68 
236 3 1 0 0 0 161 512 390 830 682 
237 1 0 0 0 0 197 516 370 335 420 
238 0 0 1 50 50 197 526 378 17 43 
239 0 0 0 0 0 182 527 384 -40 25 
240 3 1 0 0 0 143 526 390 828 569 
241 3 1 0 0 0 201 506 408 1049 685 
242 1 0 1 50 718 270 519 398 20 819 
243 3 1 1 974 718 199 523 403 895 735 
244 0 0 0 0 0 171 520 399 -26 42 
245 0 0 0 0 0 232 510 398 -9 21 
246 3 1 0 0 0 212 517 394 896 774 
247 0 1 0 0 0 165 523 406 55 140 
248 3 0 1 974 718 179 519 393 846 688 
249 3 0 0 0 0 167 553 393 1036 735 
250 2 0 1 974 50 190 527 407 893 57 
251 2 1 1 974 50 287 508 412 838 92 
252 2 1 1 974 50 193 505 404 974 66 
253 3 0 1 974 718 211 514 402 921 735 
254 3 0 0 0 0 298 511 392 937 772 
255 1 1 0 0 0 466 503 439 -97 588 
