# Supplementary material for: Lack of Multisensory Integration in Hemianopia: No Influence of Visual Stimuli on Aurally Guided Saccades to the Blind Hemifield
Source: PLoS One. 2015 Apr 2;10(4):e0122054. doi: 10.1371/journal.pone.0122054 (PMC4383622; doi:10.1371/journal.pone.0122054)
Supplement: S2 Dataset — (ZIP) [file pone.0122054.s002.zip › S2 Data_Experiment2/H4ED1.ma]

0 3 1 0 0 0 329 512 377 779 256 
1 0 1 1 50 718 281 513 373 -3 705 
2 3 0 1 974 50 240 510 373 960 739 
3 2 0 0 0 0 249 506 377 892 58 
4 3 1 1 974 50 229 510 380 907 782 
5 2 1 0 0 0 240 507 380 983 40 
6 2 0 1 974 718 207 507 376 924 47 
7 1 1 0 0 0 316 517 372 -42 707 
8 0 0 0 0 0 293 514 388 86 113 
9 0 0 1 50 718 247 517 378 15 825 
10 2 0 1 974 718 191 512 380 836 121 
11 1 0 0 0 0 179 507 384 78 89 
12 1 1 1 50 50 157 518 371 180 199 
13 1 1 0 0 0 246 514 388 -35 790 
14 0 0 1 50 718 258 514 390 -30 811 
15 3 0 1 974 50 216 527 380 853 742 
16 3 1 1 974 50 251 515 378 927 789 
17 2 1 1 974 718 246 517 389 949 75 
18 2 1 1 974 718 235 522 378 907 119 
19 3 0 1 974 50 430 514 388 1013 819 
20 0 0 0 0 0 217 515 377 85 120 
21 0 0 1 50 718 277 514 384 48 715 
22 1 1 0 0 0 372 512 383 -1 808 
23 0 1 1 50 718 165 519 378 118 653 
24 3 1 0 0 0 318 521 377 674 360 
25 0 0 0 0 0 242 521 381 -22 55 
26 3 0 0 0 0 338 519 383 845 743 
27 0 1 0 0 0 247 513 375 84 104 
28 3 0 0 0 0 291 516 383 919 763 
29 1 0 1 50 50 234 512 383 71 155 
30 0 1 0 0 0 246 517 378 44 77 
31 1 1 1 50 50 214 511 380 38 118 
32 2 1 0 0 0 244 504 382 909 85 
33 2 1 0 0 0 210 504 370 915 91 
34 1 0 1 50 50 300 509 379 139 368 
35 0 1 1 50 718 228 512 382 -27 828 
36 3 1 0 0 0 215 509 377 865 717 
37 1 1 1 50 50 230 507 369 123 272 
38 2 0 1 974 718 317 507 380 878 82 
39 3 1 1 974 50 245 507 392 912 789 
40 1 0 1 50 50 307 507 389 245 378 
41 1 0 0 0 0 273 510 390 63 752 
42 2 1 1 974 718 263 511 386 943 74 
43 2 0 0 0 0 234 509 387 903 58 
44 0 1 0 0 0 287 507 386 85 98 
45 1 0 0 0 0 309 510 378 74 744 
46 2 0 0 0 0 172 508 387 933 132 
47 3 0 0 0 0 164 506 379 881 718 
48 3 1 1 974 50 245 504 380 913 747 
49 1 0 0 0 0 253 523 396 -56 794 
50 1 1 1 50 50 161 518 384 245 302 
51 3 0 1 974 50 169 511 385 873 721 
52 1 0 0 0 0 246 512 396 53 768 
53 2 1 1 974 718 215 511 390 920 139 
54 3 0 0 0 0 278 511 394 889 774 
55 1 0 1 50 50 256 512 393 80 774 
56 2 1 0 0 0 234 513 390 935 147 
57 2 0 1 974 718 167 521 402 903 428 
58 2 0 0 0 0 202 521 388 941 99 
59 2 0 0 0 0 225 516 384 895 123 
60 1 0 1 50 50 238 511 383 102 616 
61 2 0 0 0 0 155 508 396 895 119 
62 1 0 0 0 0 245 508 391 83 722 
63 3 0 0 0 0 184 514 381 808 560 
64 1 0 0 0 0 414 506 387 -60 905 
65 1 1 1 50 50 307 509 380 99 588 
66 1 0 0 0 0 169 507 383 -10 774 
67 0 1 0 0 0 266 514 380 83 124 
68 0 0 0 0 0 215 512 382 47 87 
69 2 0 1 974 718 195 507 391 870 247 
70 2 0 0 0 0 160 509 385 887 93 
71 0 0 1 50 718 200 502 376 25 743 
72 1 0 0 0 0 296 507 389 9 779 
73 1 0 1 50 50 327 502 387 -6 766 
74 0 0 1 50 718 267 500 392 11 742 
75 2 0 1 974 718 207 509 385 850 157 
76 2 1 0 0 0 205 508 376 887 81 
77 2 1 0 0 0 213 507 377 939 116 
78 1 1 1 50 50 326 511 384 85 688 
79 2 0 1 974 718 178 521 386 887 67 
80 2 1 1 974 718 171 505 381 928 64 
81 2 1 1 974 718 117 501 382 992 46 
82 0 1 1 50 718 296 506 381 153 352 
83 3 1 1 974 50 233 509 381 917 749 
84 1 0 1 50 50 192 500 378 89 206 
85 2 0 1 974 718 271 504 388 883 81 
86 1 0 1 50 50 358 507 380 -3 713 
87 1 0 0 0 0 317 503 392 -26 802 
88 3 1 0 0 0 250 507 389 889 677 
89 3 1 0 0 0 179 506 386 830 688 
90 3 1 0 0 0 197 507 387 927 778 
91 0 0 0 0 0 209 512 387 75 133 
92 1 1 0 0 0 251 509 384 65 746 
93 3 1 0 0 0 183 509 384 866 733 
94 1 1 1 50 50 182 509 386 58 269 
95 0 0 1 50 718 370 511 387 89 706 
96 3 0 0 0 0 316 503 391 921 740 
97 2 1 0 0 0 218 510 380 826 158 
98 3 0 0 0 0 235 500 384 870 671 
99 0 0 0 0 0 224 512 380 120 101 
100 0 1 1 50 718 275 507 382 127 98 
101 1 1 1 50 50 237 503 373 99 98 
102 0 1 1 50 718 264 504 393 86 661 
103 3 0 1 974 50 229 507 385 839 705 
104 3 0 1 974 50 248 505 393 878 693 
105 3 1 0 0 0 236 507 395 878 694 
106 2 0 1 974 718 244 509 387 793 624 
107 3 1 1 974 50 302 517 428 904 747 
108 3 1 0 0 0 205 513 391 911 705 
109 3 0 0 0 0 164 513 392 968 744 
110 0 1 0 0 0 212 509 391 82 107 
111 1 1 1 50 50 266 506 385 61 143 
112 1 0 1 50 50 367 502 388 130 709 
113 1 0 0 0 0 295 509 385 42 760 
114 0 1 0 0 0 239 513 392 65 101 
115 1 1 1 50 50 252 505 381 332 310 
116 0 1 0 0 0 291 515 383 136 148 
117 3 0 0 0 0 254 519 395 887 696 
118 0 1 1 50 718 267 512 390 102 106 
119 1 0 0 0 0 355 505 391 -4 735 
120 0 1 0 0 0 227 506 390 148 122 
121 1 0 0 0 0 421 506 392 12 750 
122 2 0 1 974 718 228 506 386 854 198 
123 3 1 1 974 50 222 506 395 937 684 
124 1 1 0 0 0 218 511 387 249 402 
125 1 1 0 0 0 497 513 395 90 665 
126 1 1 0 0 0 389 513 388 -48 798 
127 3 0 1 974 50 221 506 393 828 443 
128 3 0 0 0 0 195 511 386 927 738 
129 2 1 0 0 0 159 512 388 892 123 
130 2 0 1 974 718 161 509 392 894 262 
131 1 1 0 0 0 232 514 386 61 636 
132 0 1 1 50 718 185 515 384 28 744 
133 0 0 1 50 718 169 509 391 -18 690 
134 2 0 1 974 718 173 513 388 836 247 
135 0 1 1 50 718 267 509 383 128 57 
136 3 1 1 974 50 224 520 384 861 744 
137 1 0 0 0 0 232 513 378 274 361 
138 0 1 1 50 718 259 511 388 90 61 
139 3 0 0 0 0 230 513 386 904 763 
140 3 0 1 974 50 198 516 379 883 729 
141 3 0 0 0 0 172 510 386 905 702 
142 2 1 1 974 718 139 509 380 888 137 
143 0 0 1 50 718 208 513 385 186 311 
144 3 1 1 974 50 167 512 387 915 708 
145 1 1 0 0 0 163 508 380 179 275 
146 3 1 0 0 0 133 511 395 919 703 
147 1 0 0 0 0 208 511 384 187 473 
148 1 1 0 0 0 166 517 387 187 250 
149 3 1 1 974 50 108 510 383 978 493 
150 2 1 1 974 718 188 512 382 928 77 
151 0 1 0 0 0 161 518 388 91 72 
152 0 1 0 0 0 217 510 396 140 118 
153 1 0 1 50 50 249 508 385 249 297 
154 2 0 1 974 718 168 512 380 819 107 
155 1 1 1 50 50 134 506 389 80 131 
156 2 0 0 0 0 172 517 373 867 140 
157 1 0 1 50 50 162 504 384 118 207 
158 3 1 0 0 0 156 508 391 870 495 
159 3 0 0 0 0 239 512 388 890 725 
160 0 0 1 50 718 292 523 382 97 92 
161 3 1 0 0 0 141 511 388 893 701 
162 1 0 1 50 50 158 507 392 158 146 
163 2 1 1 974 718 177 515 399 810 312 
164 0 0 0 0 0 258 504 392 39 53 
165 1 0 1 50 50 337 502 391 64 744 
166 0 0 0 0 0 170 506 389 113 78 
167 0 1 1 50 718 177 507 382 15 775 
168 3 0 1 974 50 235 509 390 923 756 
169 0 0 0 0 0 209 509 384 76 96 
170 3 1 0 0 0 241 516 394 858 694 
171 3 1 1 974 50 250 511 381 936 749 
172 0 1 0 0 0 219 512 387 113 89 
173 1 1 1 50 50 152 508 388 193 246 
174 2 0 0 0 0 154 506 387 902 191 
175 0 1 1 50 718 312 517 391 261 281 
176 2 1 0 0 0 149 511 392 885 434 
177 0 1 0 0 0 216 519 396 52 53 
178 3 0 0 0 0 199 519 383 928 677 
179 0 0 0 0 0 234 516 390 152 105 
180 2 1 0 0 0 139 530 387 976 101 
181 0 1 0 0 0 225 523 390 43 88 
182 0 0 0 0 0 196 520 389 78 111 
183 0 0 1 50 718 227 522 385 79 666 
184 1 0 1 50 50 200 524 382 74 119 
185 0 1 0 0 0 258 537 385 69 18 
186 0 1 0 0 0 204 521 381 68 68 
187 1 1 1 50 50 138 514 385 136 132 
188 3 0 1 974 50 166 512 386 860 736 
189 2 1 0 0 0 160 520 392 902 -3 
190 2 0 1 974 718 210 514 388 915 68 
191 2 0 1 974 718 206 519 381 904 54 
192 3 0 0 0 0 222 509 387 844 622 
193 2 0 1 974 718 165 514 382 866 50 
194 3 0 1 974 50 198 510 383 995 542 
195 0 0 1 50 718 264 508 391 98 119 
196 3 0 1 974 50 207 513 381 879 769 
197 2 0 0 0 0 132 509 377 806 226 
198 0 0 0 0 0 221 518 386 25 65 
199 1 0 1 50 50 315 520 391 6 753 
200 1 1 0 0 0 348 537 379 9 818 
201 2 0 0 0 0 149 519 389 912 45 
202 3 0 0 0 0 196 511 379 891 605 
203 1 1 0 0 0 210 516 394 64 704 
204 1 1 1 50 50 158 521 388 47 140 
205 2 1 1 974 718 197 516 389 864 88 
206 2 1 1 974 718 168 518 386 882 64 
207 2 1 1 974 718 138 515 381 870 84 
208 3 1 1 974 50 213 514 387 873 864 
209 0 0 0 0 0 177 522 390 58 27 
210 0 1 1 50 718 223 514 385 73 647 
211 0 0 1 50 718 288 518 387 98 59 
212 3 0 1 974 50 218 510 388 898 673 
213 1 0 0 0 0 293 524 384 26 591 
214 2 1 1 974 718 187 516 380 920 86 
215 1 1 1 50 50 131 515 383 109 107 
216 2 1 0 0 0 196 534 375 933 110 
217 1 1 0 0 0 233 516 384 18 821 
218 2 1 0 0 0 204 512 380 906 89 
219 1 0 1 50 50 160 512 381 180 257 
220 2 0 0 0 0 132 510 378 863 91 
221 0 1 1 50 718 220 513 379 2 121 
222 0 0 0 0 0 212 520 385 26 101 
223 2 1 1 974 718 115 516 383 919 133 
224 3 0 1 974 50 474 535 407 1020 733 
225 2 1 1 974 718 127 515 382 897 133 
226 2 0 0 0 0 145 497 380 895 87 
227 2 1 0 0 0 155 513 385 962 94 
228 2 0 0 0 0 111 510 378 951 127 
229 0 0 1 50 718 265 516 383 197 298 
230 2 1 0 0 0 127 514 385 920 80 
231 1 1 1 50 50 128 517 376 67 120 
232 3 1 0 0 0 94 517 382 934 153 
233 1 0 0 0 0 161 528 377 33 444 
234 3 1 1 974 50 233 526 384 789 567 
235 1 1 0 0 0 240 515 388 18 763 
236 2 1 0 0 0 119 513 384 892 161 
237 3 1 1 974 50 132 513 392 891 731 
238 3 0 1 974 50 275 512 386 905 716 
239 1 0 0 0 0 191 519 385 21 818 
240 3 0 0 0 0 152 516 382 884 545 
241 3 1 1 974 50 90 517 389 891 335 
242 3 1 0 0 0 172 514 392 867 811 
243 2 0 0 0 0 216 508 392 871 286 
244 0 0 1 50 718 309 514 386 286 326 
245 3 1 1 974 50 183 513 390 910 745 
246 2 1 1 974 718 167 514 384 897 115 
247 2 0 0 0 0 178 510 389 933 64 
248 0 0 1 50 718 215 513 397 78 583 
249 3 0 1 974 50 149 512 381 941 735 
250 2 0 0 0 0 136 515 397 935 115 
251 1 0 1 50 50 140 524 393 107 159 
252 2 0 0 0 0 173 513 404 919 34 
253 0 0 0 0 0 194 514 384 113 228 
254 1 1 0 0 0 264 515 394 56 746 
255 0 1 1 50 718 196 522 396 71 693 
