# Supplementary material for: Lack of Multisensory Integration in Hemianopia: No Influence of Visual Stimuli on Aurally Guided Saccades to the Blind Hemifield
Source: PLoS One. 2015 Apr 2;10(4):e0122054. doi: 10.1371/journal.pone.0122054 (PMC4383622; doi:10.1371/journal.pone.0122054)
Supplement: S2 Dataset — (ZIP) [file pone.0122054.s002.zip › S2 Data_Experiment2/H4ED2.ma]

0 3 0 0 0 0 594 535 364 1002 202 
1 1 1 1 50 50 188 525 374 4 67 
2 3 0 1 974 50 207 526 373 888 510 
3 2 0 0 0 0 205 527 371 849 44 
4 3 0 1 974 50 138 523 373 935 516 
5 1 1 1 50 50 137 524 376 102 132 
6 0 1 1 50 718 239 523 380 -27 749 
7 0 1 0 0 0 176 560 370 24 91 
8 0 1 1 50 718 283 522 379 98 1 
9 3 1 0 0 0 204 525 374 851 635 
10 1 0 0 0 0 241 518 383 8 556 
11 2 1 1 974 718 202 525 380 966 122 
12 2 0 0 0 0 196 521 371 882 113 
13 3 0 0 0 0 160 521 376 849 145 
14 2 0 1 974 718 205 528 374 895 105 
15 0 0 1 50 718 197 521 376 190 187 
16 1 0 1 50 50 177 528 381 207 255 
17 2 0 1 974 718 171 524 381 828 99 
18 0 1 1 50 718 279 523 385 47 33 
19 0 1 0 0 0 215 528 381 58 41 
20 3 1 0 0 0 167 519 383 962 613 
21 2 1 1 974 718 161 524 384 910 33 
22 3 0 0 0 0 183 529 382 862 756 
23 3 0 1 974 50 123 525 378 836 405 
24 1 1 0 0 0 179 529 383 201 374 
25 3 1 1 974 50 164 526 379 909 605 
26 1 0 1 50 50 188 524 389 89 181 
27 1 1 0 0 0 333 528 390 74 732 
28 2 1 1 974 718 200 528 386 872 101 
29 0 0 0 0 0 150 524 390 49 40 
30 0 0 0 0 0 223 523 384 4 68 
31 0 1 0 0 0 159 525 392 9 69 
32 2 1 0 0 0 183 529 382 905 166 
33 1 0 0 0 0 194 522 379 37 768 
34 2 1 0 0 0 136 524 384 889 109 
35 2 0 1 974 718 137 526 376 882 94 
36 3 1 1 974 50 188 526 371 843 590 
37 3 1 0 0 0 127 532 380 915 455 
38 0 0 1 50 718 183 531 373 33 50 
39 3 1 1 974 50 126 528 376 931 536 
40 0 0 0 0 0 177 523 382 50 91 
41 2 1 0 0 0 112 529 386 940 227 
42 1 1 1 50 50 141 522 378 53 137 
43 0 0 1 50 718 245 520 384 180 88 
44 1 1 0 0 0 271 521 386 97 682 
45 2 0 0 0 0 142 522 385 928 63 
46 1 0 0 0 0 170 527 378 180 365 
47 1 0 1 50 50 309 523 387 124 610 
48 2 1 0 0 0 150 520 393 885 97 
49 1 1 1 50 50 132 525 378 92 180 
50 3 1 0 0 0 155 526 390 944 711 
51 1 0 0 0 0 206 521 387 -26 924 
52 2 0 0 0 0 302 516 385 950 149 
53 2 1 0 0 0 149 520 386 931 103 
54 3 1 1 974 50 140 525 386 966 624 
55 2 1 1 974 718 145 522 384 919 69 
56 3 1 0 0 0 124 525 383 951 747 
57 3 1 1 974 50 126 523 386 945 721 
58 1 0 1 50 50 146 535 387 66 226 
59 2 0 0 0 0 88 536 383 940 128 
60 2 0 1 974 718 138 529 388 920 720 
61 3 1 1 974 50 152 522 387 858 714 
62 1 0 0 0 0 208 522 387 36 729 
63 2 1 0 0 0 137 523 390 944 125 
64 1 1 1 50 50 237 514 390 8 103 
65 0 0 0 0 0 216 512 385 46 58 
66 0 1 1 50 718 241 519 387 67 176 
67 1 1 1 50 50 137 523 380 60 85 
68 2 0 1 974 718 129 538 382 908 137 
69 1 1 0 0 0 222 520 390 -25 569 
70 2 1 1 974 718 122 511 390 874 76 
71 2 0 0 0 0 140 510 389 956 171 
72 1 0 0 0 0 224 514 389 6 665 
73 3 0 0 0 0 159 519 391 909 766 
74 0 0 1 50 718 173 519 388 160 534 
75 1 1 0 0 0 251 515 391 22 812 
76 0 1 0 0 0 149 521 392 102 65 
77 2 0 1 974 718 142 512 387 879 142 
78 0 0 1 50 718 158 513 382 60 63 
79 3 0 0 0 0 139 516 384 898 701 
80 3 0 1 974 50 228 515 377 894 760 
81 0 1 0 0 0 208 518 393 109 44 
82 1 0 0 0 0 230 511 394 70 771 
83 3 1 0 0 0 132 528 381 901 339 
84 0 0 0 0 0 171 511 389 80 67 
85 1 1 1 50 50 202 518 397 122 300 
86 1 0 0 0 0 203 514 384 104 398 
87 3 1 0 0 0 137 520 392 907 525 
88 3 0 1 974 50 195 517 384 891 682 
89 1 1 0 0 0 227 528 391 68 724 
90 1 1 1 50 50 125 521 386 185 245 
91 3 0 0 0 0 178 526 378 920 755 
92 1 0 0 0 0 175 513 397 -39 844 
93 3 0 0 0 0 141 514 392 938 711 
94 0 0 1 50 718 182 520 390 34 31 
95 2 1 0 0 0 142 511 395 933 117 
96 0 1 0 0 0 230 517 388 21 42 
97 1 1 0 0 0 245 547 369 54 727 
98 1 0 1 50 50 265 534 388 110 652 
99 0 1 0 0 0 196 518 389 57 38 
100 0 0 0 0 0 144 529 382 71 87 
101 1 1 0 0 0 290 517 384 38 824 
102 2 0 1 974 718 158 527 381 959 73 
103 3 1 0 0 0 121 532 377 772 463 
104 3 1 0 0 0 126 521 396 902 384 
105 1 0 0 0 0 181 518 378 105 425 
106 3 1 0 0 0 166 518 385 892 622 
107 3 0 1 974 50 170 527 385 928 653 
108 0 0 1 50 718 164 529 386 61 90 
109 1 0 1 50 50 158 522 377 163 350 
110 0 0 0 0 0 190 528 382 49 32 
111 1 0 1 50 50 135 521 387 -10 82 
112 2 1 1 974 718 95 520 387 911 48 
113 3 0 0 0 0 131 514 384 933 754 
114 3 1 1 974 50 163 522 390 910 722 
115 2 0 0 0 0 145 519 399 900 112 
116 0 0 0 0 0 157 525 392 107 124 
117 3 1 1 974 50 211 514 386 934 761 
118 2 0 0 0 0 150 513 392 905 232 
119 0 0 1 50 718 90 510 391 107 77 
120 0 0 0 0 0 164 517 390 219 145 
121 2 0 1 974 718 116 517 389 935 101 
122 2 1 0 0 0 141 525 388 901 108 
123 1 0 1 50 50 0 0 0 0 0 
124 0 1 0 0 0 203 513 384 10 49 
125 1 0 0 0 0 243 523 396 48 744 
126 3 1 0 0 0 129 515 391 897 221 
127 1 0 1 50 50 205 512 389 196 266 
128 2 0 1 974 718 127 515 384 884 114 
129 3 1 1 974 50 227 511 384 823 418 
130 1 1 0 0 0 169 522 384 82 137 
131 0 1 1 50 718 306 519 387 236 204 
132 0 1 0 0 0 240 515 377 82 94 
133 3 0 0 0 0 173 511 375 1063 563 
134 3 0 0 0 0 164 517 377 915 724 
135 0 1 1 50 718 168 522 374 36 51 
136 2 1 0 0 0 256 511 380 914 142 
137 3 0 1 974 50 167 519 377 913 626 
138 0 0 1 50 718 152 516 382 87 91 
139 2 1 0 0 0 153 521 387 898 49 
140 1 0 1 50 50 126 517 385 88 107 
141 2 0 1 974 718 136 523 386 926 27 
142 0 1 1 50 718 208 517 383 112 103 
143 2 1 1 974 718 110 514 393 911 101 
144 0 0 1 50 718 167 521 374 66 89 
145 0 1 1 50 718 70 523 384 707 311 
146 3 1 0 0 0 146 557 383 872 708 
147 3 0 1 974 50 149 519 375 915 676 
148 2 1 1 974 718 162 535 381 945 88 
149 0 1 1 50 718 180 519 386 88 111 
150 0 0 0 0 0 111 527 385 174 114 
151 3 0 0 0 0 159 538 388 942 687 
152 3 1 1 974 50 181 536 379 860 590 
153 2 0 0 0 0 157 515 393 949 108 
154 0 0 1 50 718 138 520 384 100 99 
155 0 0 0 0 0 207 532 389 44 13 
156 2 0 0 0 0 140 521 390 941 84 
157 2 0 1 974 718 160 521 392 995 103 
158 1 1 1 50 50 131 520 390 44 106 
159 0 0 1 50 718 200 517 392 154 561 
160 2 1 1 974 718 147 567 366 935 33 
161 2 0 1 974 718 208 521 382 874 62 
162 2 0 0 0 0 192 549 377 936 85 
163 1 0 0 0 0 149 521 391 55 172 
164 0 1 1 50 718 232 524 381 65 42 
165 3 1 0 0 0 126 522 389 940 525 
166 2 1 0 0 0 177 523 382 897 19 
167 2 0 1 974 718 195 517 384 894 63 
168 0 1 0 0 0 146 522 380 43 107 
169 2 0 0 0 0 268 518 390 853 117 
170 2 1 0 0 0 146 520 382 941 46 
171 2 0 0 0 0 238 524 384 984 90 
172 0 1 1 50 718 222 524 390 59 103 
173 2 0 0 0 0 131 515 375 967 64 
174 0 1 0 0 0 137 522 381 65 73 
175 3 0 1 974 50 97 900 170 978 111 
176 1 1 1 50 50 126 514 384 47 134 
177 2 1 0 0 0 129 518 383 880 22 
178 3 0 1 974 50 178 525 389 903 563 
179 1 1 1 50 50 131 531 381 58 104 
180 3 0 1 974 50 201 521 386 886 549 
181 0 0 1 50 718 227 523 390 70 672 
182 2 1 1 974 718 153 520 397 920 162 
183 3 0 1 974 50 159 526 390 852 627 
184 2 1 0 0 0 151 521 391 971 74 
185 1 1 0 0 0 201 515 391 54 605 
186 1 0 0 0 0 195 518 387 287 388 
187 1 0 1 50 50 178 525 387 261 270 
188 2 1 1 974 718 224 524 389 949 123 
189 1 0 1 50 50 163 521 384 43 156 
190 2 1 0 0 0 161 517 389 862 143 
191 1 0 0 0 0 406 522 396 -20 727 
192 0 1 1 50 718 472 526 391 556 286 
193 3 1 1 974 50 270 528 381 928 628 
194 3 1 0 0 0 202 522 387 921 687 
195 1 1 1 50 50 231 525 386 37 99 
196 1 1 1 50 50 325 525 381 126 309 
197 0 0 1 50 718 262 519 396 4 766 
198 0 1 1 50 718 238 524 378 -21 19 
199 0 0 0 0 0 176 536 370 20 66 
200 1 0 1 50 50 147 519 378 66 104 
201 3 1 1 974 50 150 529 395 905 461 
202 0 1 1 50 718 187 518 384 93 69 
203 1 0 0 0 0 130 523 370 76 130 
204 3 1 0 0 0 197 525 385 960 644 
205 2 1 0 0 0 154 517 392 902 47 
206 3 0 0 0 0 175 525 397 948 738 
207 3 1 1 974 50 137 528 388 1048 692 
208 3 0 0 0 0 133 529 391 1009 591 
209 0 0 1 50 718 188 528 384 9 58 
210 3 1 1 974 50 139 523 398 919 721 
211 0 1 0 0 0 172 531 386 65 55 
212 1 0 0 0 0 255 528 397 3 611 
213 1 1 0 0 0 200 519 390 128 499 
214 1 1 0 0 0 182 519 392 -3 786 
215 1 1 1 50 50 138 519 395 88 135 
216 2 1 1 974 718 209 517 395 933 47 
217 2 1 1 974 718 140 521 395 926 142 
218 2 0 0 0 0 158 518 388 959 90 
219 2 0 1 974 718 117 522 405 920 107 
220 2 0 1 974 718 155 517 395 953 72 
221 3 0 0 0 0 111 514 401 1033 323 
222 3 0 1 974 50 139 523 402 996 473 
223 3 1 1 974 50 132 521 390 917 375 
224 1 1 0 0 0 275 514 390 23 586 
225 1 0 1 50 50 214 515 385 1 105 
226 2 1 0 0 0 141 518 388 887 48 
227 0 1 0 0 0 163 517 389 68 102 
228 0 0 0 0 0 203 524 391 97 89 
229 1 0 1 50 50 170 524 383 69 155 
230 3 0 1 974 50 171 519 384 894 701 
231 1 1 0 0 0 228 519 384 120 625 
232 1 1 1 50 50 128 526 382 145 142 
233 1 0 1 50 50 268 520 381 41 547 
234 3 0 1 974 50 157 519 394 856 714 
235 2 0 0 0 0 151 535 391 879 23 
236 2 1 1 974 718 145 516 393 937 65 
237 1 0 0 0 0 190 522 395 -0 816 
238 2 0 0 0 0 137 522 395 932 103 
239 0 0 0 0 0 181 514 394 122 143 
240 0 1 0 0 0 189 513 391 32 46 
241 2 0 1 974 718 135 524 382 893 69 
242 2 1 1 974 718 113 509 404 931 135 
243 1 1 1 50 50 137 516 388 40 115 
244 3 1 1 974 50 100 514 390 962 215 
245 2 1 1 974 718 152 525 403 923 73 
246 3 1 0 0 0 131 522 396 927 660 
247 3 1 1 974 50 157 532 400 968 702 
248 2 1 0 0 0 126 512 388 930 114 
249 0 1 1 50 718 116 522 400 90 619 
250 1 1 0 0 0 217 522 399 17 705 
251 3 1 1 974 50 104 512 393 958 276 
252 0 0 0 0 0 171 517 395 76 69 
253 0 1 0 0 0 228 507 389 18 59 
254 3 1 0 0 0 163 516 404 917 837 
255 3 0 0 0 0 110 513 401 911 719 
