# Supplementary material for: Lack of Multisensory Integration in Hemianopia: No Influence of Visual Stimuli on Aurally Guided Saccades to the Blind Hemifield
Source: PLoS One. 2015 Apr 2;10(4):e0122054. doi: 10.1371/journal.pone.0122054 (PMC4383622; doi:10.1371/journal.pone.0122054)
Supplement: S2 Dataset — (ZIP) [file pone.0122054.s002.zip › S2 Data_Experiment2/H6EC1.ma]

0 1 0 0 0 0 356 523 375 31 440 
1 1 1 0 0 0 325 524 374 -96 459 
2 1 1 0 0 0 300 522 372 -99 559 
3 2 0 0 0 0 248 525 375 915 295 
4 0 1 1 50 50 217 518 375 21 291 
5 2 0 1 974 50 210 520 379 815 292 
6 2 1 1 974 50 202 523 379 848 243 
7 0 0 1 50 50 194 526 371 326 325 
8 1 1 0 0 0 224 526 381 209 410 
9 2 1 0 0 0 268 520 371 891 153 
10 1 0 1 50 718 215 518 377 51 505 
11 0 0 0 0 0 204 522 374 147 223 
12 3 1 1 974 718 137 525 373 951 588 
13 3 1 0 0 0 226 521 371 786 286 
14 2 1 0 0 0 259 524 372 931 171 
15 0 0 1 50 50 245 515 374 291 318 
16 3 0 0 0 0 201 527 375 857 297 
17 2 1 1 974 50 166 524 377 944 152 
18 3 1 1 974 718 148 525 379 908 598 
19 0 0 1 50 50 210 524 378 277 281 
20 1 1 1 50 718 232 520 384 199 546 
21 0 0 0 0 0 207 525 373 59 309 
22 1 0 1 50 718 218 517 378 79 473 
23 0 1 0 0 0 224 516 378 313 373 
24 3 1 0 0 0 212 527 374 814 381 
25 0 1 0 0 0 213 520 375 135 261 
26 3 0 1 974 718 129 527 374 654 352 
27 3 0 0 0 0 215 522 379 967 480 
28 2 1 0 0 0 129 521 375 747 266 
29 1 1 1 50 718 208 530 376 136 415 
30 0 1 1 50 50 120 525 376 343 330 
31 1 1 1 50 718 242 522 380 8 451 
32 0 1 1 50 50 257 518 368 -66 346 
33 3 1 1 974 718 244 516 371 634 424 
34 3 0 1 974 718 211 518 369 858 246 
35 3 0 1 974 718 217 513 373 885 332 
36 0 0 0 0 0 226 522 371 107 258 
37 2 0 0 0 0 236 518 373 975 204 
38 1 0 0 0 0 228 537 376 99 700 
39 1 0 0 0 0 210 512 377 105 735 
40 2 0 1 974 50 237 517 376 763 260 
41 3 0 0 0 0 204 525 372 836 284 
42 2 0 0 0 0 196 514 377 699 313 
43 0 1 0 0 0 220 518 370 121 270 
44 3 1 0 0 0 206 516 385 1036 510 
45 2 1 1 974 50 172 518 383 939 196 
46 2 0 1 974 50 294 524 380 940 164 
47 1 0 1 50 718 205 518 377 240 393 
48 2 0 1 974 50 206 519 373 898 163 
49 2 0 1 974 50 344 523 377 870 194 
50 2 1 1 974 50 126 521 381 928 194 
51 3 1 0 0 0 114 506 380 773 298 
52 0 1 0 0 0 202 510 380 79 242 
53 2 0 0 0 0 236 502 375 935 191 
54 3 1 1 974 718 136 512 352 926 595 
55 3 0 0 0 0 203 516 363 902 310 
56 3 1 1 974 718 139 507 364 862 577 
57 3 0 0 0 0 239 508 370 866 562 
58 3 1 0 0 0 288 507 371 977 693 
59 3 0 1 974 718 137 508 371 982 720 
60 3 0 0 0 0 210 510 370 920 729 
61 3 0 1 974 718 120 517 371 984 720 
62 2 0 0 0 0 133 511 373 985 622 
63 3 1 1 974 718 188 519 366 960 659 
64 2 0 1 974 50 246 521 361 797 219 
65 2 1 1 974 50 188 519 357 837 239 
66 3 0 0 0 0 285 535 351 923 680 
67 0 1 0 0 0 237 516 386 119 254 
68 0 1 1 50 50 256 513 384 57 260 
69 2 0 1 974 50 235 515 365 928 133 
70 2 1 0 0 0 216 520 382 752 333 
71 2 1 0 0 0 141 527 354 913 295 
72 3 0 0 0 0 121 530 341 788 268 
73 0 0 0 0 0 199 521 370 114 309 
74 2 1 1 974 50 209 534 353 883 184 
75 0 1 1 50 50 220 533 360 278 288 
76 1 1 1 50 718 217 526 374 71 641 
77 0 0 0 0 0 203 537 399 49 250 
78 1 0 0 0 0 183 529 362 149 262 
79 2 1 1 974 50 127 525 352 804 293 
80 3 0 1 974 718 172 527 362 903 253 
81 3 0 0 0 0 121 522 367 693 282 
82 3 1 0 0 0 272 523 367 976 662 
83 2 1 1 974 50 167 534 368 931 167 
84 0 1 0 0 0 248 525 361 23 349 
85 2 0 0 0 0 179 539 349 813 362 
86 1 0 0 0 0 191 498 360 390 357 
87 0 1 0 0 0 215 514 361 159 315 
88 0 1 1 50 50 292 507 377 49 312 
89 3 0 0 0 0 313 511 382 1014 704 
90 2 0 0 0 0 247 520 379 932 161 
91 2 0 1 974 50 231 511 379 903 176 
92 1 1 0 0 0 205 519 366 140 494 
93 3 1 1 974 718 198 523 353 1010 658 
94 2 1 0 0 0 338 513 372 743 272 
95 0 1 1 50 50 211 513 362 210 302 
96 2 0 1 974 50 199 506 372 897 199 
97 3 1 1 974 718 141 513 368 936 655 
98 3 1 0 0 0 272 509 367 852 269 
99 1 0 0 0 0 232 508 376 251 690 
100 1 1 1 50 718 208 516 368 136 236 
101 1 0 1 50 718 245 518 365 243 430 
102 2 1 0 0 0 210 518 368 931 192 
103 2 1 0 0 0 186 507 370 969 207 
104 0 1 1 50 50 195 516 373 3 512 
105 3 0 1 974 718 212 518 372 898 722 
106 2 1 0 0 0 143 513 371 862 175 
107 1 1 1 50 718 182 515 378 14 719 
108 0 0 1 50 50 194 518 379 105 251 
109 1 0 1 50 718 178 521 380 71 498 
110 3 0 1 974 718 213 513 378 746 394 
111 3 0 1 974 718 127 519 372 727 262 
112 1 1 0 0 0 241 504 367 123 479 
113 0 1 0 0 0 217 512 369 310 357 
114 1 0 1 50 718 207 520 383 145 547 
115 2 1 0 0 0 201 522 375 903 182 
116 0 0 1 50 50 132 525 380 182 401 
117 2 0 0 0 0 210 506 375 984 176 
118 1 1 1 50 718 195 510 368 -96 758 
119 0 0 0 0 0 233 525 370 365 333 
120 2 0 0 0 0 157 519 379 591 349 
121 2 1 1 974 50 226 512 360 833 269 
122 2 1 0 0 0 366 512 374 759 263 
123 1 0 1 50 718 220 522 371 78 452 
124 1 0 1 50 718 219 549 374 364 371 
125 3 0 0 0 0 267 511 374 879 286 
126 0 0 0 0 0 117 514 371 321 374 
127 3 0 1 974 718 113 514 373 737 300 
128 1 1 0 0 0 213 510 364 148 490 
129 3 0 1 974 718 214 513 367 911 243 
130 1 0 0 0 0 252 517 364 88 505 
131 3 0 0 0 0 193 513 368 918 193 
132 1 0 1 50 718 188 516 367 81 646 
133 2 0 0 0 0 133 513 372 989 515 
134 1 0 0 0 0 233 509 366 168 528 
135 1 1 1 50 718 247 513 367 273 403 
136 3 1 0 0 0 199 518 373 1004 404 
137 1 0 0 0 0 119 512 369 148 586 
138 2 0 1 974 50 122 511 378 926 192 
139 2 1 0 0 0 198 517 373 934 170 
140 1 1 0 0 0 183 512 375 104 636 
141 2 1 1 974 50 116 513 374 821 283 
142 0 0 0 0 0 187 491 382 30 680 
143 1 1 0 0 0 252 508 370 188 465 
144 1 1 1 50 718 209 513 378 267 491 
145 1 1 0 0 0 255 518 384 199 619 
146 0 1 0 0 0 181 514 375 77 562 
147 3 1 1 974 718 183 513 378 892 670 
148 1 0 1 50 718 202 515 378 -46 796 
149 0 1 0 0 0 188 515 380 61 372 
150 2 0 0 0 0 158 514 373 701 279 
151 3 1 1 974 718 199 517 366 879 618 
152 0 0 1 50 50 216 522 354 146 346 
153 0 1 0 0 0 212 519 374 122 366 
154 1 1 1 50 718 227 533 364 48 629 
155 0 0 1 50 50 208 509 351 -16 360 
156 0 1 0 0 0 194 523 348 104 424 
157 0 0 1 50 50 132 518 370 365 351 
158 2 0 1 974 50 88 511 359 787 226 
159 3 0 1 974 718 201 505 364 930 245 
160 2 1 0 0 0 167 527 371 900 210 
161 1 1 1 50 718 183 519 374 512 441 
162 0 1 1 50 50 129 518 375 390 332 
163 1 1 1 50 718 235 514 382 -7 724 
164 2 0 1 974 50 166 517 374 882 186 
165 0 0 1 50 50 183 520 373 235 206 
166 0 0 0 0 0 119 530 354 131 632 
167 1 1 0 0 0 258 527 387 -6 647 
168 0 0 1 50 50 183 545 357 -35 397 
169 0 1 1 50 50 202 533 360 60 559 
170 0 0 1 50 50 184 539 355 170 440 
171 2 0 0 0 0 154 523 364 931 192 
172 0 0 1 50 50 0 0 0 0 0 
173 2 0 1 974 50 244 527 362 908 128 
174 1 0 1 50 718 231 521 352 504 421 
175 1 1 0 0 0 182 531 343 269 322 
176 1 1 0 0 0 267 489 376 40 580 
177 3 0 1 974 718 111 500 393 825 219 
178 3 1 0 0 0 105 517 369 929 229 
179 3 1 0 0 0 171 511 372 844 195 
180 0 1 0 0 0 231 512 379 13 440 
181 1 0 0 0 0 123 521 373 5 647 
182 2 1 1 974 50 172 502 402 847 164 
183 0 0 0 0 0 213 501 378 127 257 
184 3 0 1 974 718 213 507 372 936 693 
185 3 1 0 0 0 193 505 369 886 172 
186 3 1 1 974 718 119 511 374 947 627 
187 3 0 1 974 718 130 508 371 695 312 
188 1 0 1 50 718 182 503 370 267 353 
189 2 1 1 974 50 124 512 375 872 242 
190 2 1 1 974 50 175 503 372 825 194 
191 3 1 1 974 718 128 506 375 929 610 
192 0 1 1 50 50 290 507 381 100 287 
193 1 1 1 50 718 174 513 383 338 530 
194 3 1 1 974 718 143 511 389 940 622 
195 0 1 0 0 0 271 500 383 316 405 
196 0 0 0 0 0 127 505 382 117 703 
197 2 0 0 0 0 180 507 381 633 337 
198 0 0 0 0 0 147 508 385 235 432 
199 3 1 1 974 718 176 502 386 962 640 
200 1 1 1 50 718 156 514 382 229 311 
201 3 1 1 974 718 179 504 390 874 623 
202 1 0 0 0 0 203 514 389 194 568 
203 0 0 1 50 50 217 507 388 217 430 
204 0 1 0 0 0 231 517 383 243 383 
205 2 1 0 0 0 218 502 379 883 176 
206 1 0 1 50 718 103 507 388 135 683 
207 3 0 1 974 718 148 505 379 875 544 
208 0 1 1 50 50 240 514 383 87 259 
209 1 0 0 0 0 208 498 381 59 652 
210 1 1 0 0 0 197 486 349 138 442 
211 3 1 1 974 718 143 503 398 837 610 
212 3 0 0 0 0 123 513 381 875 176 
213 2 1 1 974 50 159 502 367 643 290 
214 0 1 1 50 50 106 511 367 99 450 
215 3 0 0 0 0 235 520 377 841 594 
216 1 0 0 0 0 155 515 370 67 549 
217 2 0 0 0 0 191 512 383 688 264 
218 0 0 0 0 0 189 517 376 64 426 
219 1 0 0 0 0 189 505 382 83 480 
220 2 0 0 0 0 117 505 383 941 171 
221 3 1 0 0 0 109 497 389 940 733 
222 1 1 1 50 718 115 488 367 170 329 
223 1 1 0 0 0 179 495 383 14 465 
224 1 0 1 50 718 233 510 375 120 493 
225 3 1 0 0 0 177 516 370 983 175 
226 2 0 0 0 0 188 514 365 883 157 
227 0 0 0 0 0 194 506 370 144 256 
228 3 1 0 0 0 195 508 373 1005 518 
229 2 0 1 974 50 202 508 374 919 130 
230 3 0 1 974 718 183 507 372 921 156 
231 0 0 1 50 50 194 505 371 115 367 
232 2 1 1 974 50 170 508 374 911 156 
233 2 0 1 974 50 0 0 0 0 0 
234 2 0 0 0 0 104 513 372 758 265 
235 0 1 0 0 0 147 508 377 39 532 
236 3 1 0 0 0 112 508 374 917 171 
237 0 0 0 0 0 156 510 374 191 180 
238 3 1 1 974 718 133 510 375 757 360 
239 3 0 0 0 0 214 512 375 730 266 
240 3 1 0 0 0 214 515 380 731 269 
241 1 0 1 50 718 215 515 357 104 585 
242 1 0 0 0 0 183 515 363 166 281 
243 0 0 1 50 50 205 511 363 122 331 
244 2 1 1 974 50 187 511 374 988 133 
245 3 1 1 974 718 181 511 373 1010 645 
246 3 0 0 0 0 0 0 0 0 0 
247 3 0 0 0 0 123 513 376 686 315 
248 3 0 0 0 0 425 505 382 941 735 
249 2 1 0 0 0 196 513 372 944 145 
250 1 1 0 0 0 133 516 375 64 343 
251 2 0 1 974 50 161 514 372 868 191 
252 2 0 1 974 50 208 516 371 924 172 
253 0 1 1 50 50 141 511 373 74 407 
254 3 1 0 0 0 203 508 382 959 482 
255 0 1 1 50 50 276 518 378 285 432 
