# Supplementary material for: Lack of Multisensory Integration in Hemianopia: No Influence of Visual Stimuli on Aurally Guided Saccades to the Blind Hemifield
Source: PLoS One. 2015 Apr 2;10(4):e0122054. doi: 10.1371/journal.pone.0122054 (PMC4383622; doi:10.1371/journal.pone.0122054)
Supplement: S2 Dataset — (ZIP) [file pone.0122054.s002.zip › S2 Data_Experiment2/H6ED1.ma]

0 0 0 0 0 0 333 521 379 213 300 
1 0 0 1 50 718 269 513 378 333 354 
2 1 1 0 0 0 325 525 380 248 397 
3 0 1 1 50 718 200 511 377 155 260 
4 1 1 0 0 0 205 516 378 155 311 
5 1 1 0 0 0 258 522 374 141 287 
6 0 0 1 50 718 247 514 376 31 293 
7 2 0 1 974 718 178 520 384 883 204 
8 1 0 1 50 50 184 513 385 82 299 
9 0 1 1 50 718 172 520 383 185 275 
10 3 1 1 974 50 170 520 386 893 208 
11 3 1 1 974 50 136 523 385 783 365 
12 2 0 1 974 718 0 0 0 0 0 
13 1 0 0 0 0 135 520 381 397 372 
14 3 0 1 974 50 200 532 379 935 184 
15 1 0 0 0 0 132 515 380 469 356 
16 1 1 1 50 50 228 519 382 188 386 
17 3 0 1 974 50 176 517 380 946 193 
18 1 1 1 50 50 130 528 383 314 366 
19 2 1 0 0 0 285 521 384 726 333 
20 3 0 1 974 50 0 0 0 0 0 
21 3 0 0 0 0 210 518 386 805 311 
22 1 0 1 50 50 131 518 384 419 394 
23 0 1 0 0 0 161 521 383 103 248 
24 2 1 1 974 718 269 517 381 663 445 
25 1 0 0 0 0 139 522 390 232 385 
26 2 0 0 0 0 203 524 387 801 291 
27 3 1 0 0 0 200 521 383 769 295 
28 2 0 0 0 0 189 519 378 777 228 
29 3 1 0 0 0 193 522 389 874 392 
30 3 0 0 0 0 245 527 385 1007 196 
31 2 0 0 0 0 211 523 386 924 203 
32 3 1 0 0 0 190 521 391 975 173 
33 3 1 1 974 50 126 525 386 801 307 
34 2 1 1 974 718 232 520 388 880 565 
35 0 0 0 0 0 139 516 380 356 379 
36 0 1 0 0 0 106 521 390 288 486 
37 2 1 0 0 0 231 528 378 791 244 
38 1 1 1 50 50 192 522 377 62 526 
39 0 0 1 50 718 185 522 381 141 498 
40 0 1 1 50 718 336 533 375 109 313 
41 2 0 1 974 718 99 532 377 779 296 
42 2 1 0 0 0 165 530 378 969 458 
43 3 0 0 0 0 209 533 381 995 130 
44 0 0 0 0 0 214 529 374 131 285 
45 2 1 1 974 718 199 522 382 930 597 
46 1 0 1 50 50 196 519 378 248 376 
47 0 1 0 0 0 227 523 375 409 373 
48 3 0 1 974 50 270 525 384 952 159 
49 1 1 1 50 50 124 533 383 346 400 
50 3 0 0 0 0 115 529 380 687 353 
51 1 1 1 50 50 167 528 380 18 399 
52 3 0 1 974 50 215 529 381 887 278 
53 3 1 1 974 50 140 527 378 683 341 
54 2 1 1 974 718 0 0 0 0 0 
55 2 1 0 0 0 356 528 390 695 345 
56 3 1 0 0 0 189 533 378 841 246 
57 2 0 0 0 0 141 523 375 955 132 
58 2 1 0 0 0 179 527 378 840 247 
59 1 0 1 50 50 109 525 375 367 336 
60 3 1 0 0 0 122 524 373 633 332 
61 2 0 0 0 0 181 527 381 904 200 
62 2 1 0 0 0 121 526 378 582 282 
63 3 1 1 974 50 175 532 380 922 188 
64 2 0 1 974 718 238 524 379 950 180 
65 0 1 0 0 0 194 530 382 139 287 
66 2 0 0 0 0 210 528 384 926 193 
67 0 0 0 0 0 201 525 386 47 492 
68 1 0 0 0 0 201 533 384 51 271 
69 3 1 1 974 50 109 536 384 939 218 
70 2 1 1 974 718 213 534 378 996 629 
71 0 0 1 50 718 141 526 377 218 332 
72 1 1 1 50 50 188 529 372 229 499 
73 2 1 0 0 0 135 530 384 926 181 
74 0 1 1 50 718 233 531 384 302 396 
75 2 0 0 0 0 141 528 383 876 319 
76 1 0 0 0 0 216 533 383 187 482 
77 2 0 1 974 718 153 542 373 670 296 
78 3 0 0 0 0 182 521 381 925 175 
79 0 1 1 50 718 109 525 378 155 264 
80 3 1 1 974 50 156 533 385 963 235 
81 0 1 0 0 0 200 528 380 129 390 
82 2 0 1 974 718 124 532 378 689 361 
83 0 0 1 50 718 188 531 380 101 362 
84 1 0 1 50 50 126 528 387 163 507 
85 3 1 1 974 50 113 537 381 864 255 
86 2 0 0 0 0 122 532 384 902 184 
87 0 0 1 50 718 142 523 379 51 324 
88 1 0 1 50 50 199 527 374 131 465 
89 1 1 1 50 50 235 532 370 91 483 
90 2 0 1 974 718 116 528 380 743 379 
91 3 0 0 0 0 201 527 379 927 273 
92 0 1 1 50 718 173 531 370 142 355 
93 1 0 1 50 50 193 531 378 182 475 
94 0 1 1 50 718 249 530 373 179 311 
95 3 0 0 0 0 216 532 375 893 235 
96 2 0 1 974 718 205 528 373 862 228 
97 0 0 1 50 718 105 532 371 239 328 
98 2 1 1 974 718 147 530 383 944 538 
99 1 1 1 50 50 182 533 375 110 395 
100 1 0 1 50 50 208 528 385 322 467 
101 3 1 0 0 0 192 543 379 964 149 
102 3 1 0 0 0 230 531 377 813 315 
103 0 0 1 50 718 183 530 384 67 462 
104 0 0 0 0 0 181 526 384 320 381 
105 2 1 0 0 0 193 525 383 1000 508 
106 1 1 0 0 0 127 528 379 31 654 
107 0 0 0 0 0 170 529 373 226 275 
108 2 1 0 0 0 121 527 380 873 189 
109 1 0 0 0 0 184 526 378 72 611 
110 2 0 0 0 0 109 532 369 971 179 
111 3 1 0 0 0 147 529 379 982 639 
112 3 0 1 974 50 105 526 377 530 299 
113 2 1 0 0 0 214 534 372 856 228 
114 0 1 0 0 0 162 533 369 211 256 
115 1 1 1 50 50 149 533 377 85 673 
116 3 1 0 0 0 113 532 377 743 331 
117 2 1 1 974 718 145 531 374 970 638 
118 0 1 0 0 0 230 526 371 331 358 
119 0 1 1 50 718 203 527 376 110 412 
120 1 1 0 0 0 191 528 376 82 304 
121 2 0 1 974 718 121 527 371 939 182 
122 2 0 0 0 0 158 525 381 1005 506 
123 1 0 0 0 0 139 528 376 155 338 
124 3 0 1 974 50 0 0 0 0 0 
125 3 0 1 974 50 193 519 375 869 210 
126 2 1 1 974 718 176 521 370 954 652 
127 2 1 0 0 0 155 515 374 886 199 
128 3 0 0 0 0 192 514 375 904 218 
129 0 0 0 0 0 217 514 376 135 367 
130 2 0 0 0 0 115 512 376 948 128 
131 1 1 1 50 50 180 514 376 102 479 
132 0 0 0 0 0 268 515 382 96 442 
133 3 1 1 974 50 129 516 378 754 296 
134 0 0 0 0 0 217 520 381 169 443 
135 2 1 0 0 0 265 525 377 750 266 
136 3 1 0 0 0 259 518 378 893 693 
137 1 1 0 0 0 117 514 377 262 349 
138 3 0 0 0 0 201 522 376 767 268 
139 1 1 1 50 50 124 510 385 168 464 
140 0 1 1 50 718 180 515 386 113 395 
141 0 1 0 0 0 205 521 384 152 489 
142 3 0 0 0 0 122 528 379 644 343 
143 3 1 1 974 50 136 518 382 838 306 
144 3 1 0 0 0 107 517 383 929 582 
145 1 0 0 0 0 160 517 380 149 446 
146 2 1 0 0 0 113 516 378 902 175 
147 0 1 0 0 0 106 518 382 204 333 
148 1 0 1 50 50 180 519 388 71 623 
149 3 1 0 0 0 117 521 381 883 128 
150 0 1 1 50 718 119 519 377 285 375 
151 1 1 0 0 0 188 516 385 144 608 
152 1 1 1 50 50 183 525 385 60 535 
153 3 1 1 974 50 116 522 386 818 319 
154 2 1 1 974 718 139 523 381 869 522 
155 3 1 1 974 50 0 0 0 0 0 
156 1 0 0 0 0 194 524 376 134 384 
157 1 0 1 50 50 239 516 372 274 387 
158 3 0 1 974 50 280 517 380 707 507 
159 3 1 0 0 0 241 513 376 942 269 
160 0 1 1 50 718 263 514 376 42 267 
161 3 1 0 0 0 229 529 374 973 181 
162 2 0 1 974 718 247 529 372 626 340 
163 1 0 1 50 50 205 511 383 58 520 
164 3 1 0 0 0 133 513 382 894 169 
165 0 0 1 50 718 194 517 376 184 230 
166 0 0 0 0 0 211 512 380 154 465 
167 2 0 0 0 0 160 518 377 996 137 
168 2 0 0 0 0 142 516 378 894 159 
169 1 1 0 0 0 190 516 384 38 508 
170 1 0 1 50 50 185 515 389 21 680 
171 1 0 1 50 50 199 516 383 198 266 
172 3 0 1 974 50 110 522 376 942 196 
173 1 0 1 50 50 175 519 372 97 273 
174 2 0 1 974 718 143 522 385 928 504 
175 2 0 0 0 0 188 518 376 799 259 
176 1 1 0 0 0 152 514 378 135 651 
177 0 1 1 50 718 138 523 382 17 565 
178 1 1 1 50 50 203 524 383 232 342 
179 3 0 1 974 50 206 517 383 901 188 
180 2 0 0 0 0 176 520 382 919 402 
181 1 0 0 0 0 197 517 374 140 433 
182 0 0 1 50 718 208 514 374 243 324 
183 1 1 0 0 0 836 510 373 556 352 
184 1 1 0 0 0 125 526 371 69 367 
185 1 1 1 50 50 114 523 375 77 463 
186 3 0 1 974 50 127 527 372 927 201 
187 3 1 1 974 50 169 526 370 859 246 
188 2 1 1 974 718 233 520 375 804 514 
189 1 0 0 0 0 103 524 374 187 353 
190 0 0 0 0 0 198 524 372 313 391 
191 3 0 1 974 50 121 522 370 880 206 
192 0 1 0 0 0 194 520 371 73 358 
193 2 0 1 974 718 122 517 368 939 181 
194 3 0 1 974 50 190 524 368 876 266 
195 0 0 1 50 718 180 522 363 146 267 
196 2 1 1 974 718 119 521 367 909 354 
197 0 1 0 0 0 229 515 364 80 385 
198 2 1 1 974 718 158 521 364 945 264 
199 3 1 1 974 50 115 525 354 907 162 
200 0 1 0 0 0 123 521 365 453 304 
201 2 0 1 974 718 177 525 372 982 396 
202 3 1 0 0 0 112 522 368 962 143 
203 2 1 1 974 718 246 525 375 915 607 
204 2 1 1 974 718 168 519 376 839 594 
205 1 1 0 0 0 171 527 372 121 455 
206 0 0 1 50 718 201 756 290 157 320 
207 0 1 1 50 718 182 515 378 170 349 
208 3 0 1 974 50 187 523 368 930 165 
209 2 0 1 974 718 222 513 370 916 371 
210 1 1 0 0 0 170 525 372 107 391 
211 1 1 1 50 50 135 519 369 120 378 
212 1 0 0 0 0 220 523 377 234 478 
213 3 0 0 0 0 113 535 376 948 118 
214 0 1 0 0 0 145 526 370 89 499 
215 3 0 1 974 50 147 544 379 948 308 
216 2 1 0 0 0 175 523 377 856 206 
217 3 0 0 0 0 163 515 375 855 183 
218 0 0 0 0 0 123 525 372 46 452 
219 1 1 1 50 50 133 525 373 130 263 
220 0 1 1 50 718 179 519 379 90 668 
221 3 0 0 0 0 120 534 370 951 193 
222 3 0 0 0 0 93 531 379 948 322 
223 0 0 0 0 0 188 524 372 205 327 
224 1 1 1 50 50 225 522 375 73 414 
225 0 0 0 0 0 183 520 380 80 392 
226 1 1 0 0 0 199 517 382 241 396 
227 1 1 0 0 0 216 520 379 58 500 
228 3 1 1 974 50 175 533 381 907 195 
229 1 0 0 0 0 221 522 379 24 550 
230 3 0 1 974 50 277 519 376 875 199 
231 3 0 0 0 0 102 526 376 848 192 
232 0 0 0 0 0 147 569 362 130 280 
233 2 1 0 0 0 229 519 378 948 191 
234 2 1 0 0 0 171 515 375 887 159 
235 2 1 0 0 0 96 525 378 911 212 
236 1 0 0 0 0 130 518 381 173 573 
237 0 0 1 50 718 123 521 379 264 276 
238 2 0 1 974 718 94 529 378 928 172 
239 2 0 0 0 0 195 548 384 916 658 
240 0 1 0 0 0 179 525 367 117 250 
241 0 0 1 50 718 95 516 380 620 306 
242 1 0 0 0 0 186 528 382 158 593 
243 2 1 1 974 718 145 520 379 893 276 
244 2 1 1 974 718 30 518 374 586 345 
245 1 0 1 50 50 194 529 375 364 359 
246 0 1 0 0 0 204 522 379 110 346 
247 1 0 1 50 50 185 513 381 106 450 
248 2 0 0 0 0 151 518 377 883 173 
249 2 1 0 0 0 139 530 379 959 561 
250 3 1 0 0 0 149 518 376 911 261 
251 3 1 1 974 50 80 521 376 462 297 
252 3 0 0 0 0 126 518 374 896 266 
253 0 0 1 50 718 110 518 376 118 423 
254 3 1 1 974 50 155 518 386 844 252 
255 0 1 1 50 718 127 530 373 130 581 
