# Supplementary material for: Lack of Multisensory Integration in Hemianopia: No Influence of Visual Stimuli on Aurally Guided Saccades to the Blind Hemifield
Source: PLoS One. 2015 Apr 2;10(4):e0122054. doi: 10.1371/journal.pone.0122054 (PMC4383622; doi:10.1371/journal.pone.0122054)
Supplement: S2 Dataset — (ZIP) [file pone.0122054.s002.zip › S2 Data_Experiment2/H7EC1.ma]

0 2 1 1 974 50 189 523 394 924 85 
1 2 0 0 0 0 424 509 391 901 93 
2 1 1 0 0 0 228 510 415 128 461 
3 2 1 1 974 50 324 513 404 921 65 
4 0 1 1 50 50 194 509 405 198 396 
5 0 1 0 0 0 186 512 395 45 273 
6 1 1 0 0 0 163 511 394 85 168 
7 2 0 0 0 0 165 507 411 908 642 
8 2 0 1 974 50 352 510 399 911 17 
9 3 0 1 974 718 251 507 407 998 740 
10 1 0 0 0 0 377 507 403 84 687 
11 0 0 1 50 50 306 511 404 -11 88 
12 0 1 0 0 0 176 510 398 76 189 
13 3 1 1 974 718 212 513 401 931 702 
14 3 0 0 0 0 270 514 400 947 697 
15 1 0 1 50 718 188 511 408 75 651 
16 0 0 0 0 0 326 496 411 88 127 
17 1 0 0 0 0 210 514 414 58 689 
18 3 0 0 0 0 160 507 409 939 185 
19 3 0 1 974 718 257 518 412 910 760 
20 0 0 1 50 50 289 520 404 90 42 
21 0 0 0 0 0 269 518 398 63 73 
22 1 0 0 0 0 234 515 404 -11 727 
23 3 1 0 0 0 176 521 391 927 153 
24 2 0 1 974 50 366 515 400 906 90 
25 2 0 1 974 50 186 514 398 920 715 
26 3 1 0 0 0 269 511 399 874 255 
27 2 1 1 974 50 382 515 421 942 68 
28 0 0 0 0 0 185 516 411 50 191 
29 0 1 1 50 50 199 515 408 307 436 
30 1 1 1 50 718 170 512 415 100 609 
31 3 1 0 0 0 158 515 413 967 170 
32 3 1 1 974 718 159 515 394 955 744 
33 2 1 0 0 0 260 518 389 949 73 
34 1 0 1 50 718 0 0 0 0 0 
35 0 0 1 50 50 227 518 387 -97 47 
36 3 0 1 974 718 188 520 397 930 415 
37 1 1 1 50 718 165 519 393 -10 528 
38 2 1 0 0 0 174 519 394 1031 257 
39 1 1 1 50 718 129 527 389 -19 128 
40 1 1 0 0 0 161 525 401 60 699 
41 1 0 1 50 718 152 528 402 5 138 
42 2 0 0 0 0 219 526 403 880 496 
43 0 1 1 50 50 115 524 393 54 103 
44 3 0 0 0 0 122 526 399 964 55 
45 3 1 1 974 718 121 525 401 968 737 
46 2 1 0 0 0 161 524 400 966 47 
47 0 1 0 0 0 136 526 398 -6 58 
48 3 1 0 0 0 144 523 401 949 342 
49 2 1 0 0 0 179 521 403 926 643 
50 1 1 1 50 718 171 534 397 18 122 
51 3 1 1 974 718 120 516 402 963 697 
52 3 0 0 0 0 152 510 392 931 172 
53 3 0 1 974 718 277 520 403 1013 780 
54 3 1 1 974 718 192 526 401 1048 729 
55 2 1 0 0 0 193 526 413 1015 722 
56 1 1 0 0 0 176 528 402 31 281 
57 3 1 1 974 718 134 520 399 1013 701 
58 1 1 1 50 718 163 525 401 148 416 
59 3 1 1 974 718 215 521 410 995 721 
60 3 0 0 0 0 256 518 411 991 748 
61 1 0 1 50 718 171 526 400 128 552 
62 2 1 1 974 50 135 549 388 948 60 
63 2 1 0 0 0 232 522 398 955 107 
64 3 1 1 974 718 134 528 391 846 574 
65 1 0 0 0 0 184 530 394 54 357 
66 2 1 0 0 0 156 525 401 961 391 
67 2 0 0 0 0 187 524 392 918 72 
68 2 0 0 0 0 189 527 397 889 697 
69 3 1 0 0 0 206 514 387 947 223 
70 1 1 1 50 718 189 528 398 28 69 
71 2 0 0 0 0 186 523 399 981 459 
72 1 1 1 50 718 238 523 407 18 740 
73 3 0 0 0 0 187 523 407 946 728 
74 3 1 0 0 0 284 508 400 1003 771 
75 0 0 0 0 0 276 532 406 168 664 
76 0 1 1 50 50 250 528 397 -37 42 
77 3 0 0 0 0 214 522 399 950 170 
78 0 1 0 0 0 165 542 393 -19 230 
79 1 0 0 0 0 259 520 401 56 761 
80 3 1 1 974 718 206 517 395 999 740 
81 3 0 1 974 718 180 525 394 989 750 
82 3 1 0 0 0 268 518 404 961 741 
83 1 0 0 0 0 185 520 398 -39 351 
84 0 0 1 50 50 185 522 399 49 90 
85 2 0 0 0 0 190 525 396 953 35 
86 3 0 1 974 718 287 515 392 955 70 
87 2 0 1 974 50 328 520 399 952 65 
88 2 0 0 0 0 376 523 394 957 46 
89 1 1 0 0 0 170 527 405 73 690 
90 3 0 0 0 0 226 522 394 967 708 
91 3 0 0 0 0 155 524 399 945 102 
92 0 1 0 0 0 199 524 395 152 233 
93 0 0 1 50 50 128 505 393 88 67 
94 0 0 0 0 0 123 524 390 60 62 
95 3 1 1 974 718 222 534 402 968 712 
96 3 1 1 974 718 241 515 407 1025 748 
97 1 1 0 0 0 172 524 401 25 163 
98 3 0 0 0 0 227 526 392 1007 781 
99 1 1 0 0 0 183 522 395 2 105 
100 0 1 1 50 50 193 522 398 63 64 
101 3 1 0 0 0 189 521 401 976 162 
102 0 1 1 50 50 177 520 402 33 161 
103 1 1 1 50 718 122 516 403 38 101 
104 3 0 1 974 718 151 524 411 981 758 
105 0 0 1 50 50 220 524 414 71 655 
106 3 0 0 0 0 220 520 401 882 421 
107 2 0 1 974 50 173 523 412 977 35 
108 2 0 1 974 50 204 524 407 953 87 
109 3 0 1 974 718 236 522 412 1025 763 
110 3 0 1 974 718 195 520 407 1034 734 
111 1 0 1 50 718 182 526 404 82 728 
112 2 1 0 0 0 169 523 408 1003 720 
113 2 0 0 0 0 265 531 401 955 779 
114 3 0 1 974 718 207 526 406 910 521 
115 0 0 0 0 0 228 526 410 125 506 
116 1 1 0 0 0 158 530 400 54 144 
117 2 0 1 974 50 204 520 412 1016 16 
118 2 1 0 0 0 151 520 408 922 80 
119 1 1 0 0 0 161 520 410 46 750 
120 3 0 1 974 718 232 511 412 975 651 
121 1 0 1 50 718 192 527 396 69 714 
122 1 0 0 0 0 131 526 404 32 100 
123 2 0 1 974 50 109 521 397 968 33 
124 0 1 1 50 50 151 518 399 -20 92 
125 3 1 1 974 718 174 530 396 1037 731 
126 3 0 0 0 0 180 523 402 990 678 
127 2 1 1 974 50 328 522 402 956 70 
128 1 0 1 50 718 139 522 397 64 620 
129 2 1 0 0 0 144 497 393 911 67 
130 0 0 0 0 0 129 505 398 66 100 
131 1 0 0 0 0 163 496 393 35 752 
132 2 0 1 974 50 172 504 393 884 54 
133 2 0 0 0 0 173 134 208 900 58 
134 3 0 0 0 0 0 0 0 0 0 
135 0 1 1 50 50 160 508 393 2 259 
136 1 0 0 0 0 123 507 406 40 135 
137 0 1 1 50 50 142 499 402 48 124 
138 2 1 1 974 50 145 507 397 888 131 
139 0 0 0 0 0 152 507 385 65 132 
140 2 0 0 0 0 174 511 391 952 167 
141 1 1 0 0 0 157 503 399 -5 390 
142 0 0 1 50 50 165 509 397 80 95 
143 1 1 1 50 718 158 500 398 65 94 
144 3 0 0 0 0 198 507 405 944 756 
145 1 1 1 50 718 163 499 403 142 456 
146 2 1 1 974 50 198 507 406 906 56 
147 3 1 0 0 0 302 503 406 871 683 
148 0 0 1 50 50 180 509 397 99 105 
149 1 1 0 0 0 114 506 395 107 135 
150 0 1 0 0 0 323 508 406 43 81 
151 3 1 1 974 718 173 494 394 917 680 
152 2 0 0 0 0 223 501 402 919 75 
153 1 0 1 50 718 145 513 406 39 261 
154 2 1 1 974 50 201 502 402 952 62 
155 1 0 0 0 0 175 502 400 74 300 
156 0 0 0 0 0 154 497 395 54 147 
157 0 1 0 0 0 177 511 409 -12 222 
158 0 1 1 50 50 169 507 403 135 245 
159 2 1 0 0 0 168 503 406 883 275 
160 3 1 1 974 718 349 510 399 945 697 
161 0 0 0 0 0 178 519 412 46 336 
162 0 1 0 0 0 292 497 380 53 94 
163 3 1 1 974 718 159 497 393 913 654 
164 2 1 1 974 50 188 499 402 904 79 
165 1 1 1 50 718 208 519 405 116 641 
166 3 1 1 974 718 155 488 416 886 658 
167 1 0 0 0 0 213 502 408 55 189 
168 1 1 0 0 0 170 508 390 21 662 
169 0 0 1 50 50 247 492 393 -19 113 
170 0 1 1 50 50 224 496 396 44 133 
171 2 1 1 974 50 142 506 403 915 110 
172 1 0 1 50 718 167 506 399 41 391 
173 1 0 0 0 0 191 518 400 92 491 
174 2 1 1 974 50 137 501 397 853 119 
175 3 0 0 0 0 181 501 405 971 707 
176 0 1 0 0 0 222 513 405 -6 77 
177 3 1 0 0 0 258 504 411 914 726 
178 2 0 1 974 50 315 507 407 914 49 
179 1 1 1 50 718 183 510 402 39 336 
180 3 0 1 974 718 210 497 393 916 692 
181 0 0 1 50 50 200 505 406 63 111 
182 3 0 1 974 718 181 502 392 911 675 
183 3 1 0 0 0 173 504 397 930 672 
184 1 0 0 0 0 308 502 397 64 722 
185 1 1 0 0 0 206 500 396 32 703 
186 1 1 1 50 718 194 497 409 64 217 
187 2 1 1 974 50 216 506 413 896 98 
188 0 1 0 0 0 173 493 407 129 129 
189 0 0 0 0 0 197 510 398 71 715 
190 3 1 1 974 718 194 506 405 906 677 
191 2 1 0 0 0 169 508 399 903 97 
192 2 1 0 0 0 179 499 403 916 203 
193 3 1 0 0 0 290 518 399 888 728 
194 3 0 1 974 718 328 514 392 961 736 
195 0 1 0 0 0 225 520 391 4 61 
196 1 0 1 50 718 158 519 388 50 709 
197 1 1 1 50 718 171 516 390 26 113 
198 3 1 0 0 0 219 519 397 988 721 
199 0 0 0 0 0 176 520 398 0 44 
200 3 1 0 0 0 236 521 398 963 757 
201 3 0 1 974 718 207 524 395 973 736 
202 1 0 0 0 0 239 511 406 90 717 
203 1 1 1 50 718 223 525 402 177 444 
204 1 1 0 0 0 187 511 399 63 738 
205 2 0 1 974 50 210 520 395 973 728 
206 1 0 1 50 718 174 538 404 63 715 
207 2 1 1 974 50 178 532 404 934 57 
208 3 1 1 974 718 223 525 396 978 732 
209 0 0 1 50 50 233 504 399 48 33 
210 0 0 1 50 50 132 516 403 72 93 
211 0 0 0 0 0 123 518 393 95 94 
212 3 1 0 0 0 270 515 397 933 679 
213 2 1 0 0 0 217 518 401 957 57 
214 2 1 1 974 50 180 515 397 967 53 
215 2 1 0 0 0 164 517 390 954 66 
216 1 1 0 0 0 201 522 400 75 474 
217 3 1 1 974 718 155 513 392 949 721 
218 1 0 0 0 0 177 525 399 101 524 
219 0 1 1 50 50 157 510 396 47 737 
220 2 0 1 974 50 248 519 404 972 83 
221 1 1 1 50 718 179 519 401 31 222 
222 0 0 0 0 0 150 516 396 57 116 
223 2 0 0 0 0 149 513 402 929 122 
224 0 0 1 50 50 200 515 400 82 466 
225 1 0 1 50 718 174 509 391 37 133 
226 2 1 0 0 0 164 521 398 981 36 
227 2 0 1 974 50 155 518 395 940 729 
228 2 0 1 974 50 220 524 394 957 5 
229 2 1 1 974 50 196 524 401 971 36 
230 2 0 0 0 0 160 523 398 932 103 
231 3 0 0 0 0 223 521 404 1007 728 
232 1 1 1 50 718 180 522 398 15 280 
233 0 0 0 0 0 137 521 401 29 701 
234 1 0 1 50 718 160 517 398 65 704 
235 0 1 0 0 0 116 517 398 62 65 
236 0 0 1 50 50 211 535 394 42 117 
237 1 0 1 50 718 297 509 375 32 554 
238 0 1 1 50 50 196 538 403 72 565 
239 2 1 1 974 50 147 512 397 928 101 
240 2 1 0 0 0 169 512 399 946 68 
241 3 0 0 0 0 204 525 405 923 750 
242 3 0 1 974 718 196 514 412 980 707 
243 0 1 0 0 0 169 513 397 45 146 
244 3 1 0 0 0 226 521 408 974 728 
245 0 1 0 0 0 160 508 405 162 490 
246 1 0 1 50 718 163 518 409 45 742 
247 1 0 1 50 718 171 516 402 4 542 
248 2 0 0 0 0 152 519 397 985 346 
249 2 1 0 0 0 150 520 403 927 150 
250 0 0 1 50 50 190 519 401 72 181 
251 0 1 0 0 0 139 514 396 39 91 
252 0 1 1 50 50 159 509 399 53 642 
253 1 1 0 0 0 154 505 393 -10 710 
254 2 0 1 974 50 174 511 391 981 66 
255 0 1 1 50 50 167 515 391 -89 12 
