# Supplementary material for: Lack of Multisensory Integration in Hemianopia: No Influence of Visual Stimuli on Aurally Guided Saccades to the Blind Hemifield
Source: PLoS One. 2015 Apr 2;10(4):e0122054. doi: 10.1371/journal.pone.0122054 (PMC4383622; doi:10.1371/journal.pone.0122054)
Supplement: S2 Dataset — (ZIP) [file pone.0122054.s002.zip › S2 Data_Experiment2/H7EC2.ma]

0 3 1 0 0 0 388 509 397 1015 744 
1 3 1 0 0 0 209 517 399 940 737 
2 2 0 0 0 0 171 512 403 894 704 
3 2 1 0 0 0 207 506 393 978 136 
4 3 0 0 0 0 216 510 398 944 756 
5 1 1 1 50 718 141 504 404 43 392 
6 3 0 0 0 0 227 506 401 913 710 
7 3 1 0 0 0 201 503 399 949 566 
8 1 1 1 50 718 176 513 400 17 333 
9 3 1 1 974 718 108 514 403 966 715 
10 0 0 0 0 0 134 513 405 -23 146 
11 0 1 0 0 0 161 512 396 24 103 
12 1 0 1 50 718 167 517 394 62 121 
13 1 1 0 0 0 172 516 399 79 568 
14 2 0 1 974 50 167 519 399 963 695 
15 1 0 1 50 718 210 512 408 150 581 
16 1 0 0 0 0 188 523 409 57 244 
17 0 1 0 0 0 185 516 398 99 96 
18 0 0 0 0 0 141 517 401 33 732 
19 1 1 0 0 0 157 513 407 26 115 
20 1 0 1 50 718 600 519 395 72 162 
21 3 0 1 974 718 164 518 417 985 725 
22 1 1 1 50 718 164 518 401 71 237 
23 0 0 0 0 0 125 515 402 59 134 
24 2 1 1 974 50 126 516 403 912 101 
25 3 1 1 974 718 167 514 400 896 740 
26 0 0 1 50 50 128 514 400 95 141 
27 2 1 0 0 0 178 511 406 942 413 
28 0 1 1 50 50 97 515 399 -49 57 
29 0 0 1 50 50 119 515 389 53 68 
30 2 1 1 974 50 169 131 177 893 67 
31 0 0 1 50 50 180 508 380 56 166 
32 3 0 1 974 718 199 503 394 950 725 
33 3 0 0 0 0 205 505 396 909 175 
34 0 1 1 50 50 175 524 397 144 287 
35 2 0 0 0 0 186 508 395 918 111 
36 1 1 0 0 0 132 508 395 -34 150 
37 2 1 0 0 0 169 509 397 937 65 
38 2 0 1 974 50 242 505 404 931 60 
39 1 0 0 0 0 139 503 391 -32 168 
40 2 1 1 974 50 210 508 399 920 132 
41 3 0 1 974 718 175 510 404 907 692 
42 2 0 0 0 0 199 508 410 912 99 
43 3 1 1 974 718 140 509 403 910 680 
44 0 1 1 50 50 178 508 400 54 238 
45 0 1 0 0 0 164 508 407 59 481 
46 1 0 0 0 0 215 507 407 50 708 
47 2 0 1 974 50 155 505 399 940 68 
48 2 0 1 974 50 176 503 406 911 91 
49 2 0 1 974 50 156 506 404 894 90 
50 2 0 0 0 0 314 505 403 965 686 
51 2 0 1 974 50 168 501 404 937 52 
52 2 0 1 974 50 193 494 401 905 93 
53 3 1 1 974 718 223 495 409 949 742 
54 2 1 1 974 50 198 502 424 932 74 
55 2 0 1 974 50 190 502 414 924 91 
56 1 0 0 0 0 225 510 407 99 674 
57 1 1 0 0 0 157 499 412 -42 744 
58 2 1 1 974 50 164 501 412 945 38 
59 3 0 1 974 718 167 494 418 892 306 
60 3 1 1 974 718 158 507 414 955 716 
61 3 0 1 974 718 177 494 415 914 383 
62 3 0 1 974 718 135 504 410 969 713 
63 2 0 0 0 0 144 502 408 975 690 
64 1 1 1 50 718 233 492 388 67 610 
65 3 0 1 974 718 260 501 399 919 682 
66 3 1 0 0 0 177 502 392 921 702 
67 1 1 1 50 718 333 502 399 50 714 
68 0 1 1 50 50 253 513 393 94 192 
69 1 1 0 0 0 243 506 389 98 715 
70 0 0 1 50 50 173 507 399 94 79 
71 0 0 0 0 0 337 504 391 44 95 
72 2 1 1 974 50 228 514 388 893 59 
73 0 1 0 0 0 0 0 0 0 0 
74 3 1 0 0 0 368 506 394 877 715 
75 2 0 0 0 0 199 506 396 935 43 
76 2 1 0 0 0 247 506 394 945 77 
77 1 1 0 0 0 165 511 398 85 646 
78 0 0 0 0 0 168 505 394 100 132 
79 1 1 1 50 718 146 504 394 8 204 
80 3 0 1 974 718 188 503 395 951 692 
81 3 0 1 974 718 186 505 389 888 672 
82 2 0 1 974 50 151 498 394 933 88 
83 3 1 1 974 718 122 496 390 900 701 
84 2 0 1 974 50 181 501 397 872 27 
85 2 0 1 974 50 314 505 391 903 72 
86 3 1 1 974 718 313 506 395 983 711 
87 1 1 0 0 0 141 502 409 90 516 
88 0 0 1 50 50 235 496 398 11 129 
89 2 1 0 0 0 166 504 396 912 78 
90 1 0 1 50 718 164 508 385 15 660 
91 3 0 0 0 0 179 506 402 891 694 
92 2 0 0 0 0 161 506 398 905 66 
93 2 0 1 974 50 173 503 402 886 96 
94 3 1 1 974 718 135 506 405 924 696 
95 2 0 1 974 50 162 498 391 910 53 
96 3 0 0 0 0 205 501 394 803 353 
97 3 0 1 974 718 679 485 389 974 714 
98 1 0 0 0 0 173 508 398 13 675 
99 0 1 1 50 50 168 509 392 -18 101 
100 1 0 1 50 718 133 505 387 0 666 
101 1 0 0 0 0 174 505 386 -16 321 
102 2 1 1 974 50 139 506 393 897 94 
103 2 0 0 0 0 178 507 390 870 649 
104 0 0 0 0 0 151 506 397 84 622 
105 3 1 0 0 0 216 516 398 924 674 
106 3 0 1 974 718 177 509 399 900 660 
107 1 0 1 50 718 169 510 400 -4 537 
108 2 0 1 974 50 188 509 393 928 40 
109 3 1 0 0 0 174 514 387 940 156 
110 0 1 0 0 0 148 511 390 111 63 
111 0 1 1 50 50 145 509 392 42 86 
112 0 1 0 0 0 149 511 393 90 119 
113 3 0 1 974 718 154 501 384 979 296 
114 3 0 0 0 0 184 511 394 904 718 
115 0 1 1 50 50 164 509 395 42 133 
116 1 1 0 0 0 144 511 393 128 541 
117 0 0 1 50 50 149 513 391 47 22 
118 2 0 0 0 0 132 503 390 913 90 
119 2 0 1 974 50 106 512 393 941 63 
120 2 0 0 0 0 152 511 390 915 91 
121 0 0 0 0 0 174 512 389 42 58 
122 2 0 0 0 0 138 508 396 934 109 
123 3 1 0 0 0 208 513 388 880 686 
124 1 0 1 50 718 164 510 392 133 418 
125 2 1 0 0 0 117 513 391 921 82 
126 0 0 1 50 50 150 512 388 52 119 
127 1 0 0 0 0 179 511 393 17 663 
128 1 0 1 50 718 158 509 393 18 425 
129 1 0 0 0 0 161 509 388 64 268 
130 2 1 0 0 0 163 502 390 919 91 
131 3 0 1 974 718 191 511 394 915 685 
132 3 0 1 974 718 185 509 384 939 678 
133 2 0 1 974 50 186 510 392 916 109 
134 2 1 0 0 0 187 505 392 902 88 
135 0 1 0 0 0 176 507 389 28 97 
136 0 1 1 50 50 169 509 390 64 76 
137 3 1 1 974 718 112 503 392 949 694 
138 3 1 1 974 718 121 507 395 739 471 
139 0 0 0 0 0 198 510 397 70 74 
140 3 1 1 974 718 124 510 390 899 663 
141 0 1 0 0 0 139 507 390 40 71 
142 3 1 0 0 0 179 508 391 923 634 
143 3 1 1 974 718 244 515 402 955 682 
144 3 0 0 0 0 175 512 396 901 661 
145 3 0 1 974 718 250 514 397 927 677 
146 0 1 1 50 50 167 518 394 92 108 
147 1 1 0 0 0 274 516 394 111 457 
148 1 0 1 50 718 141 515 386 82 156 
149 0 1 1 50 50 164 511 386 103 130 
150 3 0 1 974 718 187 510 388 907 477 
151 3 1 1 974 718 263 512 391 927 667 
152 0 1 1 50 50 159 514 391 77 100 
153 1 1 0 0 0 165 504 392 86 702 
154 3 0 0 0 0 438 513 386 922 90 
155 1 1 0 0 0 222 511 389 106 419 
156 0 0 0 0 0 147 513 387 4 42 
157 0 1 1 50 50 174 512 389 151 353 
158 0 1 0 0 0 167 515 379 34 135 
159 1 0 0 0 0 196 503 385 56 735 
160 0 1 0 0 0 168 241 430 28 78 
161 2 1 1 974 50 327 506 384 960 16 
162 2 0 0 0 0 180 503 392 882 61 
163 2 1 0 0 0 173 505 383 938 76 
164 1 1 0 0 0 207 503 386 53 651 
165 3 1 1 974 718 118 509 393 907 683 
166 2 1 1 974 50 284 509 392 932 38 
167 0 0 1 50 50 133 510 386 35 86 
168 1 1 0 0 0 142 516 391 20 747 
169 1 1 1 50 718 151 511 386 42 59 
170 0 1 0 0 0 194 510 391 83 101 
171 1 0 0 0 0 175 510 393 15 758 
172 1 1 1 50 718 152 509 397 -17 689 
173 3 1 0 0 0 201 507 391 959 160 
174 3 1 1 974 718 146 507 395 948 694 
175 2 0 1 974 50 144 514 402 981 184 
176 1 0 0 0 0 139 511 393 19 191 
177 3 1 0 0 0 168 506 393 936 749 
178 0 1 1 50 50 147 505 406 16 321 
179 3 1 0 0 0 211 510 391 973 681 
180 2 1 1 974 50 168 521 401 930 20 
181 1 1 0 0 0 151 473 397 38 718 
182 1 1 1 50 718 159 508 400 64 178 
183 0 0 0 0 0 184 503 392 40 57 
184 2 0 0 0 0 214 497 390 932 52 
185 2 1 0 0 0 190 513 398 877 16 
186 0 0 1 50 50 189 501 396 78 69 
187 2 1 0 0 0 187 500 403 934 76 
188 2 1 1 974 50 328 511 394 942 53 
189 2 1 1 974 50 248 510 393 964 22 
190 3 0 1 974 718 212 507 399 911 82 
191 3 0 0 0 0 305 509 402 1010 714 
192 2 1 1 974 50 241 515 410 929 32 
193 3 1 0 0 0 265 511 385 878 729 
194 3 0 0 0 0 277 506 404 910 684 
195 2 0 0 0 0 212 505 400 957 122 
196 0 0 1 50 50 196 483 390 -14 98 
197 1 0 1 50 718 162 507 400 -3 227 
198 0 0 0 0 0 153 499 394 40 517 
199 2 0 0 0 0 156 508 392 911 54 
200 0 0 1 50 50 159 506 392 29 105 
201 1 1 1 50 718 176 509 387 45 719 
202 1 1 1 50 718 184 508 396 110 684 
203 2 0 1 974 50 165 484 404 915 47 
204 0 0 1 50 50 99 491 393 85 121 
205 3 1 1 974 718 178 511 405 992 699 
206 2 1 1 974 50 204 502 395 891 104 
207 0 1 0 0 0 161 505 398 54 92 
208 1 0 0 0 0 164 509 397 100 652 
209 1 0 0 0 0 116 507 401 16 645 
210 0 1 0 0 0 141 498 389 52 34 
211 0 0 0 0 0 116 498 390 -8 634 
212 2 1 0 0 0 147 489 387 913 36 
213 2 1 1 974 50 187 499 397 902 45 
214 3 0 0 0 0 205 501 403 957 729 
215 1 0 1 50 718 162 495 412 68 645 
216 0 0 0 0 0 175 490 397 24 79 
217 2 1 0 0 0 175 498 407 911 67 
218 3 1 0 0 0 206 503 404 909 724 
219 1 0 1 50 718 158 504 405 -2 419 
220 3 1 0 0 0 160 498 403 878 644 
221 3 0 0 0 0 175 498 403 901 684 
222 2 1 1 974 50 116 494 396 920 72 
223 0 1 0 0 0 151 494 397 -26 72 
224 2 0 1 974 50 103 496 396 934 34 
225 2 0 0 0 0 233 509 402 926 79 
226 2 1 0 0 0 227 507 399 911 77 
227 3 0 1 974 718 171 515 400 878 727 
228 1 1 0 0 0 163 505 406 36 701 
229 1 0 1 50 718 0 0 0 0 0 
230 2 1 1 974 50 223 510 399 959 30 
231 1 0 1 50 718 190 504 407 69 519 
232 1 1 1 50 718 188 505 403 79 248 
233 0 0 1 50 50 208 505 403 -124 24 
234 3 0 0 0 0 175 499 400 902 608 
235 2 1 0 0 0 201 489 390 898 26 
236 1 0 0 0 0 150 506 400 27 716 
237 1 1 0 0 0 141 505 403 23 329 
238 3 0 0 0 0 183 485 409 915 652 
239 0 0 0 0 0 140 491 382 29 168 
240 1 0 1 50 718 110 505 402 63 665 
241 3 1 1 974 718 123 497 397 927 714 
242 2 0 1 974 50 210 500 403 911 16 
243 1 0 0 0 0 103 495 399 82 312 
244 0 0 1 50 50 166 506 409 80 100 
245 0 1 0 0 0 140 509 401 114 136 
246 1 1 1 50 718 166 500 396 10 686 
247 0 1 1 50 50 151 499 400 -11 265 
248 0 0 1 50 50 155 503 402 -14 174 
249 1 1 1 50 718 123 501 400 83 639 
250 0 1 1 50 50 111 487 396 37 99 
251 2 0 0 0 0 167 497 406 904 74 
252 1 1 1 50 718 122 506 405 4 423 
253 3 0 0 0 0 244 505 401 923 684 
254 1 0 0 0 0 116 508 395 22 616 
255 0 0 0 0 0 116 503 404 17 27 
