# Supplementary material for: Lack of Multisensory Integration in Hemianopia: No Influence of Visual Stimuli on Aurally Guided Saccades to the Blind Hemifield
Source: PLoS One. 2015 Apr 2;10(4):e0122054. doi: 10.1371/journal.pone.0122054 (PMC4383622; doi:10.1371/journal.pone.0122054)
Supplement: S2 Dataset — (ZIP) [file pone.0122054.s002.zip › S2 Data_Experiment2/H7ED1.ma]

0 3 0 0 0 0 337 500 391 899 715 
1 2 0 0 0 0 289 498 395 914 24 
2 1 0 1 50 50 177 501 386 103 509 
3 1 0 1 50 50 165 502 390 20 166 
4 0 1 0 0 0 141 503 391 -11 292 
5 1 1 0 0 0 148 512 385 42 663 
6 0 0 1 50 718 196 504 388 51 231 
7 0 0 0 0 0 137 508 385 39 139 
8 3 0 1 974 50 160 500 388 916 618 
9 3 0 1 974 50 131 506 387 912 58 
10 1 1 1 50 50 194 508 390 104 638 
11 0 0 1 50 718 176 500 398 142 281 
12 2 1 1 974 718 120 506 387 873 667 
13 3 1 1 974 50 436 509 408 929 69 
14 0 1 0 0 0 175 503 404 188 348 
15 2 0 1 974 718 175 509 403 955 660 
16 2 1 0 0 0 351 504 393 896 40 
17 0 1 0 0 0 162 514 397 81 97 
18 1 0 0 0 0 197 512 390 69 714 
19 3 1 0 0 0 160 510 398 918 745 
20 0 0 0 0 0 151 505 393 66 121 
21 2 1 0 0 0 200 511 398 840 475 
22 0 1 1 50 718 149 499 395 40 108 
23 2 1 0 0 0 207 514 381 945 79 
24 2 0 0 0 0 220 515 373 664 323 
25 3 1 1 974 50 161 516 390 901 80 
26 2 0 1 974 718 163 504 401 836 568 
27 1 1 1 50 50 258 508 401 40 641 
28 0 1 1 50 718 197 509 407 102 126 
29 3 0 0 0 0 171 506 387 918 668 
30 1 1 0 0 0 347 508 400 87 639 
31 1 0 0 0 0 190 519 397 128 519 
32 1 0 1 50 50 282 523 386 129 608 
33 0 1 1 50 718 152 524 390 -8 25 
34 3 0 0 0 0 139 521 375 953 570 
35 1 1 1 50 50 156 517 389 73 447 
36 3 1 0 0 0 170 521 390 1005 737 
37 2 1 1 974 718 153 519 420 811 571 
38 2 1 1 974 718 612 522 375 952 4 
39 1 0 0 0 0 131 520 387 19 256 
40 2 0 0 0 0 366 518 394 947 98 
41 2 0 1 974 718 175 501 382 969 63 
42 1 1 0 0 0 129 522 382 47 234 
43 0 0 1 50 718 98 520 388 33 52 
44 3 0 1 974 50 134 521 386 925 376 
45 0 0 0 0 0 120 528 392 -32 704 
46 3 1 1 974 50 132 520 394 939 67 
47 3 1 0 0 0 170 514 390 885 706 
48 2 0 0 0 0 200 521 390 857 488 
49 2 1 0 0 0 111 521 394 920 70 
50 2 0 0 0 0 144 523 367 982 42 
51 1 1 0 0 0 146 523 388 74 330 
52 1 1 0 0 0 98 521 385 4 79 
53 3 1 1 974 50 173 521 386 967 16 
54 3 1 0 0 0 193 520 385 987 805 
55 2 0 1 974 718 171 522 401 978 712 
56 3 1 1 974 50 105 524 380 894 47 
57 3 0 0 0 0 356 505 410 978 689 
58 3 1 1 974 50 117 523 408 944 73 
59 3 1 0 0 0 266 516 415 947 720 
60 2 0 1 974 718 172 517 405 954 732 
61 3 1 0 0 0 251 522 395 953 12 
62 3 0 0 0 0 298 517 397 1016 732 
63 3 1 1 974 50 156 513 390 828 603 
64 2 1 1 974 718 115 513 389 948 659 
65 0 0 0 0 0 314 514 389 -20 33 
66 3 1 0 0 0 172 517 391 968 219 
67 0 1 1 50 718 172 510 389 64 153 
68 1 1 1 50 50 233 514 388 -8 75 
69 3 0 1 974 50 429 514 400 940 710 
70 0 1 1 50 718 651 515 396 -3 69 
71 0 0 1 50 718 177 503 398 107 429 
72 2 0 0 0 0 179 505 396 926 180 
73 0 0 0 0 0 150 506 403 60 686 
74 2 0 0 0 0 167 511 400 958 80 
75 3 0 1 974 50 175 506 403 906 713 
76 1 0 1 50 50 125 503 405 68 192 
77 0 0 1 50 718 168 504 398 65 113 
78 2 1 1 974 718 195 506 396 932 658 
79 1 0 0 0 0 305 505 401 81 717 
80 1 1 0 0 0 178 502 409 73 709 
81 3 1 1 974 50 203 517 406 952 61 
82 0 1 0 0 0 198 496 412 15 101 
83 0 0 0 0 0 137 509 396 54 94 
84 1 0 0 0 0 182 510 397 90 645 
85 2 1 1 974 718 179 508 402 946 709 
86 0 1 0 0 0 132 505 401 54 158 
87 3 1 1 974 50 579 505 394 999 748 
88 1 1 1 50 50 316 510 407 31 662 
89 0 1 1 50 718 169 510 398 27 49 
90 3 1 0 0 0 183 509 395 961 99 
91 3 1 0 0 0 208 518 395 950 728 
92 2 1 0 0 0 177 511 398 957 717 
93 1 1 0 0 0 207 507 402 142 406 
94 2 0 1 974 718 181 515 397 930 108 
95 1 0 1 50 50 176 504 396 107 562 
96 3 1 1 974 50 612 518 391 989 714 
97 0 1 0 0 0 126 518 398 78 680 
98 0 0 0 0 0 280 519 391 42 84 
99 2 0 1 974 718 187 515 389 956 745 
100 0 1 1 50 718 178 515 401 72 102 
101 2 0 1 974 718 168 514 393 960 308 
102 1 1 0 0 0 152 515 394 79 125 
103 2 1 0 0 0 187 516 394 973 757 
104 0 1 1 50 718 171 509 401 102 640 
105 1 1 0 0 0 177 515 390 71 153 
106 3 0 1 974 50 352 516 397 958 740 
107 0 1 0 0 0 145 514 402 82 677 
108 0 0 0 0 0 163 514 395 6 84 
109 1 1 0 0 0 157 514 392 109 182 
110 0 1 0 0 0 369 506 403 74 644 
111 1 1 1 50 50 309 516 392 16 69 
112 2 0 0 0 0 163 498 392 826 382 
113 2 1 1 974 718 131 515 394 959 742 
114 1 0 1 50 50 170 516 395 214 359 
115 2 0 0 0 0 410 515 393 915 51 
116 2 0 1 974 718 202 509 395 938 85 
117 1 0 0 0 0 196 514 390 202 365 
118 1 1 0 0 0 203 510 386 82 106 
119 2 0 1 974 718 249 497 393 940 81 
120 3 1 0 0 0 173 510 385 950 733 
121 0 0 1 50 718 231 516 395 123 261 
122 1 0 1 50 50 228 512 389 138 375 
123 2 0 0 0 0 150 518 390 964 83 
124 2 0 0 0 0 249 515 398 933 63 
125 0 1 0 0 0 155 514 389 33 123 
126 1 1 0 0 0 148 516 398 10 214 
127 0 1 1 50 718 251 515 395 52 71 
128 0 0 1 50 718 158 513 385 -4 73 
129 3 0 0 0 0 154 522 392 971 361 
130 2 0 0 0 0 217 522 396 995 699 
131 1 1 1 50 50 101 516 388 71 95 
132 1 0 0 0 0 231 513 400 56 750 
133 1 0 1 50 50 150 519 396 38 635 
134 2 1 1 974 718 204 518 399 977 697 
135 1 1 0 0 0 115 523 395 248 350 
136 0 0 0 0 0 179 518 393 81 149 
137 1 1 1 50 50 155 518 391 82 681 
138 0 1 1 50 718 132 514 397 42 618 
139 3 0 1 974 50 350 518 393 957 717 
140 1 1 1 50 50 268 516 394 24 126 
141 3 1 1 974 50 720 516 402 982 690 
142 2 1 0 0 0 195 518 395 960 733 
143 1 0 0 0 0 182 514 389 165 369 
144 3 1 1 974 50 509 517 394 934 748 
145 3 1 1 974 50 150 507 385 895 128 
146 3 1 0 0 0 250 512 392 936 752 
147 3 0 0 0 0 196 511 391 1008 772 
148 2 1 1 974 718 313 517 395 924 666 
149 2 1 0 0 0 386 507 403 918 65 
150 2 0 0 0 0 238 505 401 920 51 
151 1 1 1 50 50 210 513 402 92 540 
152 2 1 0 0 0 191 515 399 1010 599 
153 0 1 0 0 0 325 510 400 107 41 
154 2 1 0 0 0 217 522 392 1014 758 
155 0 0 1 50 718 215 503 390 84 116 
156 0 0 1 50 718 191 510 388 87 114 
157 3 1 1 974 50 180 511 394 936 60 
158 0 0 0 0 0 274 505 405 96 760 
159 3 0 0 0 0 217 507 403 1021 745 
160 1 1 1 50 50 175 513 385 17 323 
161 3 1 0 0 0 229 514 395 962 731 
162 3 0 0 0 0 200 517 404 964 734 
163 2 0 1 974 718 246 518 403 989 740 
164 0 0 0 0 0 177 524 389 160 422 
165 1 0 1 50 50 238 516 388 67 102 
166 2 0 0 0 0 155 512 393 955 265 
167 1 1 1 50 50 136 517 387 18 122 
168 1 0 0 0 0 295 515 395 56 715 
169 2 1 1 974 718 154 515 396 1018 738 
170 0 0 1 50 718 345 505 396 122 180 
171 0 0 1 50 718 192 520 396 131 180 
172 1 1 1 50 50 177 514 398 96 409 
173 3 1 0 0 0 180 520 390 874 446 
174 2 1 0 0 0 228 516 395 940 68 
175 0 1 0 0 0 155 520 403 131 580 
176 3 0 0 0 0 196 513 394 962 350 
177 2 0 1 974 718 171 517 398 957 695 
178 1 0 1 50 50 442 504 412 85 593 
179 2 0 1 974 718 270 512 395 873 698 
180 3 1 1 974 50 702 512 395 968 738 
181 1 0 1 50 50 202 510 405 69 719 
182 1 0 1 50 50 222 507 398 89 294 
183 1 1 1 50 50 218 506 396 141 350 
184 3 0 1 974 50 174 509 408 915 710 
185 2 1 0 0 0 276 512 404 912 704 
186 1 0 1 50 50 207 507 393 145 365 
187 1 1 1 50 50 370 518 397 53 681 
188 1 0 0 0 0 163 513 399 68 600 
189 1 0 0 0 0 411 513 402 61 666 
190 0 0 0 0 0 442 514 398 59 170 
191 1 0 0 0 0 377 511 391 62 694 
192 3 0 1 974 50 222 497 389 982 627 
193 0 1 0 0 0 162 506 394 24 133 
194 2 1 0 0 0 154 509 389 949 203 
195 3 1 1 974 50 147 504 391 907 135 
196 2 1 0 0 0 371 503 397 927 717 
197 2 0 0 0 0 154 517 404 899 113 
198 3 0 0 0 0 283 500 399 995 762 
199 0 1 0 0 0 156 512 407 107 338 
200 2 1 1 974 718 139 506 399 950 699 
201 3 0 0 0 0 323 513 393 918 114 
202 0 1 0 0 0 187 507 399 134 347 
203 0 1 1 50 718 183 515 388 116 108 
204 3 0 1 974 50 405 513 388 938 721 
205 0 1 1 50 718 179 495 389 54 106 
206 1 1 0 0 0 195 507 389 198 219 
207 2 1 0 0 0 326 513 405 956 676 
208 1 0 0 0 0 260 513 406 115 698 
209 2 1 1 974 718 135 509 403 972 683 
210 2 1 1 974 718 358 513 395 894 2 
211 3 1 0 0 0 581 499 397 972 679 
212 1 1 0 0 0 459 513 398 101 647 
213 2 0 1 974 718 194 504 393 959 66 
214 3 0 0 0 0 303 509 389 929 640 
215 1 1 0 0 0 243 512 398 107 587 
216 3 0 1 974 50 177 510 399 980 728 
217 0 0 0 0 0 204 509 401 35 82 
218 2 1 1 974 718 371 509 397 911 11 
219 3 0 1 974 50 227 508 397 883 63 
220 3 1 0 0 0 314 507 403 895 734 
221 1 1 0 0 0 237 512 398 117 637 
222 3 1 1 974 50 752 505 394 1024 730 
223 3 0 0 0 0 216 515 401 995 670 
224 2 1 1 974 718 624 504 387 921 29 
225 3 0 1 974 50 211 506 385 955 18 
226 2 0 1 974 718 316 503 385 956 38 
227 3 1 1 974 50 295 505 391 937 25 
228 1 0 0 0 0 248 508 394 31 659 
229 1 0 0 0 0 166 505 399 10 728 
230 0 1 1 50 718 169 504 397 66 139 
231 0 1 0 0 0 160 506 388 48 86 
232 0 0 1 50 718 190 507 402 39 99 
233 0 0 1 50 718 188 492 395 69 609 
234 2 0 0 0 0 285 505 397 987 423 
235 0 0 0 0 0 247 489 392 -84 13 
236 1 0 1 50 50 161 512 405 21 190 
237 0 0 0 0 0 183 504 394 58 675 
238 0 1 1 50 718 140 510 409 60 121 
239 3 1 0 0 0 192 506 397 945 414 
240 2 0 1 974 718 263 504 404 944 748 
241 2 0 1 974 718 238 501 398 937 41 
242 1 0 1 50 50 158 507 401 101 172 
243 2 0 0 0 0 133 506 393 961 58 
244 0 0 1 50 718 149 501 392 68 89 
245 3 0 1 974 50 184 505 369 983 25 
246 3 1 0 0 0 590 505 393 908 41 
247 0 0 1 50 718 205 507 390 71 196 
248 2 1 0 0 0 252 505 396 948 710 
249 3 1 0 0 0 179 501 395 871 359 
250 3 0 0 0 0 177 510 394 947 207 
251 3 0 0 0 0 165 510 395 942 364 
252 3 0 0 0 0 196 504 393 928 269 
253 0 1 1 50 718 169 507 393 42 162 
254 3 0 1 974 50 254 502 393 940 90 
255 3 1 1 974 50 326 507 402 739 349 
