# Supplementary material for: Lack of Multisensory Integration in Hemianopia: No Influence of Visual Stimuli on Aurally Guided Saccades to the Blind Hemifield
Source: PLoS One. 2015 Apr 2;10(4):e0122054. doi: 10.1371/journal.pone.0122054 (PMC4383622; doi:10.1371/journal.pone.0122054)
Supplement: S2 Dataset — (ZIP) [file pone.0122054.s002.zip › S2 Data_Experiment2/H7ED2.ma]

0 1 0 0 0 0 240 508 400 56 444 
1 2 0 1 974 718 231 501 397 977 726 
2 2 1 0 0 0 305 501 393 941 40 
3 1 1 0 0 0 151 501 387 48 138 
4 0 0 1 50 718 316 505 397 -22 100 
5 3 0 1 974 50 241 509 395 823 237 
6 2 1 0 0 0 222 505 394 912 722 
7 2 1 1 974 718 138 513 387 944 677 
8 3 0 0 0 0 241 506 396 953 45 
9 1 0 1 50 50 151 506 400 45 290 
10 1 1 1 50 50 106 508 395 40 58 
11 3 1 0 0 0 162 506 401 924 74 
12 0 1 1 50 718 162 505 408 78 560 
13 0 0 0 0 0 126 505 400 30 82 
14 3 1 1 974 50 138 503 401 905 86 
15 3 0 0 0 0 142 508 402 998 712 
16 2 0 0 0 0 133 508 409 973 706 
17 0 0 1 50 718 195 509 402 40 215 
18 2 0 0 0 0 219 505 408 942 704 
19 2 1 1 974 718 116 507 399 941 691 
20 1 1 1 50 50 182 505 388 116 628 
21 0 0 0 0 0 230 507 397 65 733 
22 1 0 0 0 0 155 507 396 71 126 
23 2 1 1 974 718 179 506 398 949 647 
24 2 0 1 974 718 224 506 398 884 82 
25 2 1 0 0 0 167 498 390 955 53 
26 3 1 0 0 0 381 505 403 898 63 
27 0 1 0 0 0 198 510 401 171 391 
28 1 0 1 50 50 133 504 390 70 167 
29 0 0 0 0 0 172 501 395 70 611 
30 3 0 0 0 0 256 506 396 946 683 
31 1 0 0 0 0 172 505 394 112 353 
32 3 1 1 974 50 162 492 395 911 97 
33 3 1 1 974 50 344 501 399 860 726 
34 0 1 1 50 718 227 523 398 30 100 
35 1 1 0 0 0 159 500 397 66 278 
36 3 1 0 0 0 285 494 397 961 738 
37 3 0 1 974 50 156 492 402 997 703 
38 1 1 0 0 0 207 504 405 29 653 
39 0 1 0 0 0 192 506 407 50 239 
40 1 0 1 50 50 202 514 394 37 139 
41 0 1 1 50 718 176 497 400 36 64 
42 0 1 0 0 0 192 496 393 106 133 
43 0 0 1 50 718 244 500 396 56 98 
44 1 1 1 50 50 163 502 393 35 115 
45 2 0 0 0 0 204 499 390 940 192 
46 2 0 1 974 718 209 499 405 874 74 
47 3 0 1 974 50 308 498 409 911 727 
48 3 1 1 974 50 331 494 419 931 756 
49 3 1 0 0 0 211 493 413 946 711 
50 3 0 1 974 50 282 498 411 972 673 
51 3 0 1 974 50 221 499 408 894 632 
52 3 0 1 974 50 191 497 406 992 734 
53 1 1 1 50 50 253 497 407 76 700 
54 3 0 1 974 50 181 502 401 908 701 
55 3 0 0 0 0 361 497 412 920 705 
56 3 0 1 974 50 177 499 413 944 693 
57 2 1 1 974 718 353 499 402 967 676 
58 1 0 1 50 50 270 501 393 277 430 
59 0 0 1 50 718 318 498 404 72 93 
60 3 0 1 974 50 195 500 403 912 52 
61 3 1 1 974 50 144 489 374 897 97 
62 0 1 0 0 0 249 499 405 21 60 
63 1 1 0 0 0 287 491 406 68 725 
64 1 0 1 50 50 187 497 391 136 484 
65 1 1 1 50 50 237 495 401 28 264 
66 0 1 0 0 0 337 503 397 35 687 
67 1 0 1 50 50 256 501 391 62 211 
68 3 0 0 0 0 228 502 398 944 699 
69 0 1 1 50 718 195 496 402 30 60 
70 3 0 0 0 0 303 502 401 949 699 
71 1 0 0 0 0 238 484 404 24 700 
72 1 0 0 0 0 228 499 406 50 707 
73 3 1 0 0 0 173 500 408 917 197 
74 0 0 1 50 718 387 500 402 33 68 
75 3 1 0 0 0 176 489 401 1029 723 
76 3 0 1 974 50 201 499 408 953 723 
77 3 1 0 0 0 182 498 406 875 53 
78 3 0 1 974 50 295 506 414 934 736 
79 0 1 0 0 0 168 509 408 22 88 
80 2 1 1 974 718 130 500 403 915 687 
81 0 0 0 0 0 186 479 388 115 341 
82 2 1 0 0 0 319 494 397 998 592 
83 1 0 1 50 50 238 503 403 32 735 
84 0 1 0 0 0 184 491 407 142 432 
85 3 0 0 0 0 183 495 404 922 698 
86 3 1 1 974 50 439 498 416 920 710 
87 2 1 0 0 0 268 497 407 895 704 
88 0 1 1 50 718 197 504 392 -29 203 
89 1 0 0 0 0 221 503 403 222 327 
90 3 1 1 974 50 170 506 397 884 62 
91 2 0 0 0 0 256 501 408 905 727 
92 0 1 0 0 0 184 499 409 96 65 
93 1 0 0 0 0 166 498 398 48 707 
94 0 0 0 0 0 192 496 408 42 111 
95 1 1 0 0 0 103 497 404 52 120 
96 1 1 1 50 50 176 491 385 122 337 
97 2 0 1 974 718 183 506 406 874 668 
98 0 0 0 0 0 228 501 411 132 100 
99 1 1 0 0 0 219 501 414 89 709 
100 3 0 1 974 50 218 505 403 885 722 
101 2 1 1 974 718 180 511 406 964 659 
102 2 1 1 974 718 378 508 413 844 68 
103 3 1 0 0 0 247 499 391 877 32 
104 3 1 1 974 50 408 491 410 889 732 
105 2 1 0 0 0 223 503 415 850 710 
106 2 1 0 0 0 174 508 405 920 734 
107 0 1 1 50 718 385 499 423 152 436 
108 0 1 1 50 718 148 501 403 67 75 
109 0 0 1 50 718 151 493 386 79 97 
110 2 0 0 0 0 162 496 405 596 290 
111 1 1 1 50 50 133 506 393 49 238 
112 1 1 1 50 50 177 502 396 18 730 
113 1 0 0 0 0 305 494 429 65 711 
114 0 0 1 50 718 148 499 406 61 610 
115 3 0 1 974 50 183 500 408 958 668 
116 3 0 1 974 50 187 520 404 936 745 
117 1 0 1 50 50 149 496 396 95 336 
118 3 0 1 974 50 172 504 378 936 51 
119 0 0 0 0 0 186 501 404 -13 99 
120 0 0 0 0 0 213 501 408 66 116 
121 2 1 1 974 718 183 511 410 978 687 
122 2 0 0 0 0 188 497 402 894 91 
123 1 0 1 50 50 258 502 409 72 691 
124 3 1 0 0 0 266 502 408 931 649 
125 3 0 1 974 50 170 505 410 916 725 
126 3 0 0 0 0 222 504 415 908 711 
127 2 0 1 974 718 211 515 406 785 486 
128 2 0 0 0 0 225 500 400 948 524 
129 0 1 0 0 0 181 494 399 5 339 
130 1 1 1 50 50 160 513 392 157 206 
131 2 0 0 0 0 174 506 400 928 104 
132 2 1 0 0 0 168 505 414 954 732 
133 2 0 1 974 718 273 508 402 944 691 
134 3 0 0 0 0 344 505 400 924 -9 
135 3 1 0 0 0 223 502 396 947 722 
136 3 1 0 0 0 211 502 397 956 51 
137 3 0 1 974 50 255 505 401 929 733 
138 0 1 1 50 718 209 517 408 56 160 
139 2 0 1 974 718 212 506 403 988 723 
140 1 1 1 50 50 250 508 405 373 374 
141 2 1 0 0 0 217 503 409 943 663 
142 0 1 0 0 0 217 497 412 119 367 
143 3 1 1 974 50 339 503 412 925 726 
144 3 1 0 0 0 186 500 422 920 667 
145 1 0 0 0 0 330 500 416 186 702 
146 2 0 1 974 718 80 505 406 447 399 
147 3 0 1 974 50 260 506 409 920 54 
148 1 1 0 0 0 164 500 410 86 653 
149 3 0 0 0 0 211 492 398 955 703 
150 0 0 1 50 718 193 493 412 2 93 
151 2 1 1 974 718 100 504 404 1000 706 
152 0 1 1 50 718 127 507 403 46 203 
153 1 0 1 50 50 152 498 403 29 129 
154 0 1 1 50 718 431 501 415 6 717 
155 2 0 0 0 0 167 499 406 957 135 
156 1 0 0 0 0 330 507 397 -37 58 
157 3 1 1 974 50 321 497 400 862 714 
158 1 0 1 50 50 118 487 404 33 638 
159 2 0 1 974 718 210 497 425 943 654 
160 2 1 1 974 718 188 499 400 986 683 
161 1 0 1 50 50 131 511 408 460 399 
162 3 1 1 974 50 183 506 413 892 153 
163 3 1 1 974 50 269 503 416 875 739 
164 3 1 0 0 0 148 510 417 892 710 
165 0 0 1 50 718 241 501 411 109 119 
166 3 0 1 974 50 199 518 400 902 101 
167 1 0 0 0 0 225 501 415 131 657 
168 0 1 1 50 718 189 497 413 113 560 
169 0 1 0 0 0 282 505 405 39 72 
170 0 1 1 50 718 177 502 405 55 81 
171 3 1 1 974 50 163 510 408 881 84 
172 2 1 0 0 0 134 497 418 939 703 
173 3 1 1 974 50 273 496 425 886 776 
174 0 1 0 0 0 109 505 412 103 109 
175 0 0 1 50 718 181 495 409 96 135 
176 1 1 0 0 0 89 505 423 59 81 
177 2 1 1 974 718 135 501 408 843 629 
178 0 0 0 0 0 135 488 409 71 548 
179 3 1 1 974 50 144 501 410 904 83 
180 2 1 1 974 718 321 501 415 940 -15 
181 1 1 0 0 0 233 502 405 116 467 
182 1 1 1 50 50 194 471 343 168 311 
183 1 0 0 0 0 188 507 413 11 695 
184 0 0 1 50 718 368 511 393 51 85 
185 0 0 1 50 718 643 510 411 50 82 
186 2 0 0 0 0 147 504 402 880 246 
187 2 1 1 974 718 120 498 425 913 603 
188 1 0 1 50 50 284 507 420 84 660 
189 2 1 1 974 718 343 594 389 866 109 
190 3 1 0 0 0 312 522 363 877 83 
191 1 1 0 0 0 199 523 386 279 418 
192 0 0 1 50 718 264 523 388 43 176 
193 0 0 0 0 0 178 519 381 -20 8 
194 0 0 0 0 0 165 523 380 39 54 
195 2 0 1 974 718 301 367 313 956 542 
196 1 1 0 0 0 180 525 390 147 401 
197 0 1 0 0 0 253 524 392 61 717 
198 1 1 0 0 0 176 525 393 73 134 
199 3 0 0 0 0 295 515 398 969 739 
200 2 0 0 0 0 186 520 398 1028 746 
201 1 1 0 0 0 287 519 403 157 706 
202 1 0 0 0 0 165 516 395 50 215 
203 1 0 1 50 50 212 522 402 56 716 
204 1 1 1 50 50 183 520 406 23 697 
205 1 1 0 0 0 222 524 397 14 750 
206 2 1 0 0 0 242 523 383 946 366 
207 3 1 0 0 0 179 517 400 993 729 
208 2 0 0 0 0 277 528 415 977 729 
209 2 1 0 0 0 267 527 409 972 725 
210 1 1 0 0 0 167 525 403 103 656 
211 1 1 1 50 50 184 524 409 82 637 
212 0 0 1 50 718 245 520 401 90 653 
213 1 1 1 50 50 202 527 404 65 568 
214 1 1 1 50 50 164 525 404 96 672 
215 0 1 0 0 0 270 523 401 49 695 
216 0 0 1 50 718 171 524 404 -1 639 
217 2 0 1 974 718 163 493 397 930 258 
218 2 0 1 974 718 161 513 406 947 121 
219 0 1 1 50 718 243 533 402 38 190 
220 2 1 0 0 0 620 520 414 998 714 
221 2 0 0 0 0 181 530 405 1035 732 
222 1 1 1 50 50 183 528 404 34 275 
223 1 0 0 0 0 294 533 397 75 656 
224 0 1 1 50 718 317 527 407 59 133 
225 0 0 0 0 0 268 528 399 43 49 
226 0 0 0 0 0 280 527 390 -89 18 
227 2 0 0 0 0 147 529 398 990 150 
228 3 0 0 0 0 166 520 401 1036 752 
229 3 1 1 974 50 182 525 402 950 62 
230 2 1 1 974 718 217 521 400 1026 706 
231 1 0 1 50 50 245 531 396 286 418 
232 3 0 0 0 0 346 528 401 1035 747 
233 2 0 1 974 718 339 546 384 958 38 
234 3 0 0 0 0 291 529 397 975 740 
235 2 1 0 0 0 270 528 393 953 35 
236 0 0 0 0 0 187 534 395 145 295 
237 2 1 0 0 0 250 517 391 973 99 
238 0 1 0 0 0 91 510 388 445 374 
239 0 0 0 0 0 163 518 396 194 499 
240 2 0 1 974 718 236 525 412 999 725 
241 3 0 1 974 50 172 528 396 946 150 
242 2 0 1 974 718 200 528 410 1050 739 
243 2 0 0 0 0 670 514 402 942 47 
244 1 1 0 0 0 187 521 400 49 619 
245 2 1 1 974 718 140 523 408 1038 735 
246 0 1 0 0 0 123 530 394 91 188 
247 3 0 0 0 0 313 533 397 936 40 
248 3 0 0 0 0 208 524 401 1020 745 
249 0 0 1 50 718 194 522 397 -6 408 
250 3 0 1 974 50 185 521 395 983 503 
251 3 1 0 0 0 186 518 392 1004 721 
252 1 0 0 0 0 264 522 410 76 608 
253 0 1 1 50 718 142 523 380 30 233 
254 3 1 1 974 50 151 528 390 948 56 
255 1 0 1 50 50 267 537 400 343 383 
