# Supplementary material for: Lack of Multisensory Integration in Hemianopia: No Influence of Visual Stimuli on Aurally Guided Saccades to the Blind Hemifield
Source: PLoS One. 2015 Apr 2;10(4):e0122054. doi: 10.1371/journal.pone.0122054 (PMC4383622; doi:10.1371/journal.pone.0122054)
Supplement: S2 Dataset — (ZIP) [file pone.0122054.s002.zip › S2 Data_Experiment2/H8EC1.ma]

0 1 0 0 0 0 317 515 401 14 531 
1 0 1 1 50 50 308 503 401 67 148 
2 3 0 1 974 718 239 515 397 943 353 
3 3 0 1 974 718 309 499 398 1036 41 
4 2 0 1 974 50 210 508 397 1047 17 
5 1 1 1 50 718 202 513 392 50 413 
6 1 1 1 50 718 279 491 385 41 223 
7 1 0 1 50 718 324 509 403 43 652 
8 2 1 1 974 50 178 509 394 916 88 
9 3 1 1 974 718 171 488 392 882 721 
10 1 1 0 0 0 264 514 394 72 692 
11 2 1 1 974 50 378 543 384 951 -16 
12 3 0 1 974 718 289 518 392 897 225 
13 2 0 1 974 50 214 495 390 908 235 
14 3 1 1 974 718 139 529 409 898 667 
15 1 1 1 50 718 87 510 402 525 350 
16 0 1 0 0 0 679 42 191 -10 76 
17 3 1 0 0 0 223 507 405 924 614 
18 2 0 0 0 0 270 509 400 944 114 
19 0 1 0 0 0 200 512 400 50 401 
20 1 0 0 0 0 275 511 395 379 417 
21 0 0 0 0 0 213 510 397 51 431 
22 0 0 1 50 50 182 526 386 123 480 
23 3 1 1 974 718 174 545 383 949 825 
24 2 1 1 974 50 308 508 393 975 -31 
25 3 1 0 0 0 317 515 395 954 -1 
26 2 0 1 974 50 262 506 389 894 110 
27 3 0 0 0 0 353 521 395 940 739 
28 0 1 0 0 0 335 474 345 47 170 
29 0 0 0 0 0 210 520 404 175 437 
30 0 1 1 50 50 183 511 392 -49 468 
31 1 1 0 0 0 383 492 394 63 683 
32 0 0 0 0 0 205 490 364 -59 90 
33 1 0 0 0 0 154 506 381 -7 762 
34 0 0 1 50 50 284 474 356 178 427 
35 0 1 1 50 50 318 509 391 71 124 
36 3 1 0 0 0 264 512 387 983 614 
37 1 0 1 50 718 243 513 380 152 126 
38 2 1 0 0 0 208 507 383 946 70 
39 2 1 0 0 0 243 509 388 936 724 
40 0 0 1 50 50 315 506 404 88 88 
41 1 0 1 50 718 276 503 389 117 701 
42 1 1 0 0 0 351 504 389 27 720 
43 3 0 0 0 0 265 497 369 1008 -54 
44 2 0 0 0 0 254 504 383 970 126 
45 3 0 0 0 0 253 499 378 972 791 
46 2 0 0 0 0 290 467 380 929 334 
47 2 1 0 0 0 268 509 395 918 143 
48 3 0 0 0 0 298 503 372 934 173 
49 3 0 0 0 0 246 498 383 929 741 
50 2 0 0 0 0 245 467 379 944 612 
51 3 0 0 0 0 268 511 389 968 357 
52 3 0 1 974 718 272 515 387 971 615 
53 1 1 0 0 0 213 516 389 145 434 
54 2 0 1 974 50 219 508 380 941 152 
55 2 1 0 0 0 186 515 381 877 139 
56 3 0 0 0 0 252 515 398 912 151 
57 2 1 0 0 0 228 495 385 865 123 
58 1 1 0 0 0 123 931 90 229 396 
59 3 1 0 0 0 211 503 390 883 190 
60 2 1 0 0 0 208 501 387 885 77 
61 2 1 0 0 0 216 507 379 883 126 
62 3 1 0 0 0 386 501 389 906 720 
63 3 1 1 974 718 192 517 397 943 684 
64 1 1 0 0 0 304 469 380 66 664 
65 2 0 1 974 50 164 519 374 931 47 
66 0 0 0 0 0 206 287 479 23 666 
67 1 0 1 50 718 157 933 125 117 671 
68 3 1 0 0 0 223 547 390 972 685 
69 2 1 1 974 50 175 503 392 915 115 
70 3 0 0 0 0 162 517 408 971 176 
71 3 1 0 0 0 227 521 380 895 71 
72 1 0 1 50 718 248 506 413 98 470 
73 0 1 0 0 0 268 513 382 307 299 
74 2 1 1 974 50 186 508 398 881 174 
75 0 1 0 0 0 224 500 429 204 582 
76 0 0 0 0 0 454 510 405 119 615 
77 3 0 0 0 0 29 109 178 296 235 
78 0 0 1 50 50 387 500 375 44 118 
79 3 1 1 974 718 180 514 405 918 717 
80 3 1 1 974 718 343 512 406 959 732 
81 2 1 1 974 50 167 517 403 873 130 
82 0 0 1 50 50 380 485 348 55 664 
83 2 1 1 974 50 131 520 407 942 106 
84 2 0 0 0 0 193 502 403 960 420 
85 0 1 1 50 50 226 526 405 262 363 
86 3 1 1 974 718 119 857 148 991 721 
87 3 0 1 974 718 234 487 397 942 741 
88 0 0 0 0 0 165 510 398 26 212 
89 0 1 1 50 50 400 508 396 101 101 
90 2 1 0 0 0 210 510 388 907 169 
91 0 0 1 50 50 262 517 402 408 410 
92 2 1 1 974 50 209 526 401 914 125 
93 3 0 1 974 718 222 513 405 903 144 
94 3 0 1 974 718 168 372 396 817 373 
95 2 1 0 0 0 506 522 413 908 29 
96 2 1 1 974 50 165 519 404 921 103 
97 0 1 1 50 50 344 499 397 37 199 
98 3 0 0 0 0 235 519 409 908 128 
99 3 1 0 0 0 275 519 409 923 704 
100 2 0 0 0 0 204 512 407 921 104 
101 1 0 0 0 0 281 520 402 66 755 
102 1 0 1 50 718 240 570 445 139 604 
103 1 0 1 50 718 462 516 432 113 664 
104 0 1 1 50 50 408 517 414 107 665 
105 1 0 0 0 0 234 511 388 113 713 
106 0 1 1 50 50 336 424 397 53 64 
107 1 1 0 0 0 199 515 422 221 489 
108 3 1 1 974 718 189 525 416 901 670 
109 2 0 0 0 0 298 528 395 922 92 
110 1 0 0 0 0 401 486 430 99 699 
111 3 0 1 974 718 200 508 411 981 544 
112 1 0 1 50 718 109 550 504 490 452 
113 3 0 0 0 0 228 531 409 887 583 
114 2 0 1 974 50 268 521 414 817 220 
115 0 0 1 50 50 166 513 404 191 283 
116 2 0 0 0 0 175 451 397 939 315 
117 1 0 1 50 718 161 518 411 174 515 
118 0 1 0 0 0 304 511 403 107 75 
119 1 1 0 0 0 206 518 412 162 778 
120 1 0 0 0 0 203 491 433 384 506 
121 0 1 0 0 0 373 451 459 53 5 
122 3 0 0 0 0 200 517 405 919 105 
123 1 1 1 50 718 217 498 417 204 504 
124 2 1 1 974 50 172 523 414 883 133 
125 3 0 1 974 718 281 478 420 886 704 
126 1 0 0 0 0 188 488 366 95 417 
127 0 0 0 0 0 199 414 383 48 116 
128 0 1 0 0 0 241 510 402 12 22 
129 2 0 0 0 0 218 505 402 885 227 
130 2 1 1 974 50 185 503 398 849 112 
131 1 1 1 50 718 182 485 388 117 610 
132 1 1 0 0 0 180 508 429 122 157 
133 0 1 0 0 0 346 515 400 150 710 
134 1 1 1 50 718 244 507 400 91 72 
135 0 0 0 0 0 239 506 395 99 69 
136 0 1 0 0 0 209 528 391 190 417 
137 0 1 1 50 50 151 500 381 117 448 
138 0 0 1 50 50 219 507 405 173 684 
139 3 0 1 974 718 267 495 384 936 665 
140 2 0 0 0 0 251 507 394 921 92 
141 3 1 0 0 0 484 504 381 922 735 
142 3 0 1 974 718 287 514 406 930 126 
143 2 0 1 974 50 220 436 324 932 126 
144 2 1 1 974 50 178 520 350 875 78 
145 3 1 1 974 718 176 510 389 898 732 
146 0 0 1 50 50 192 512 410 57 215 
147 3 0 0 0 0 241 507 400 892 668 
148 1 0 0 0 0 180 496 408 143 604 
149 1 0 0 0 0 161 508 395 -28 172 
150 1 1 0 0 0 133 520 366 64 300 
151 0 0 0 0 0 314 502 408 52 156 
152 0 1 0 0 0 127 507 400 128 630 
153 0 1 0 0 0 230 492 406 219 403 
154 0 0 1 50 50 229 461 397 104 667 
155 3 1 0 0 0 316 513 401 962 736 
156 3 0 1 974 718 244 495 398 922 728 
157 3 1 0 0 0 284 432 404 895 689 
158 2 1 0 0 0 289 486 401 880 97 
159 3 1 1 974 718 194 504 387 935 749 
160 2 1 0 0 0 211 540 437 856 123 
161 0 1 1 50 50 207 489 386 135 403 
162 2 1 0 0 0 212 482 418 940 65 
163 3 0 0 0 0 296 592 388 857 219 
164 0 1 1 50 50 202 496 409 84 515 
165 3 1 1 974 718 163 495 400 917 683 
166 1 0 0 0 0 342 505 405 86 642 
167 1 1 0 0 0 204 494 408 73 350 
168 2 0 1 974 50 199 486 411 877 170 
169 3 0 0 0 0 244 504 418 914 739 
170 2 1 0 0 0 344 495 400 975 30 
171 3 0 0 0 0 218 506 411 922 721 
172 0 0 1 50 50 121 500 395 276 403 
173 2 0 1 974 50 207 494 391 868 135 
174 1 0 0 0 0 171 484 391 127 308 
175 3 1 0 0 0 239 489 397 886 791 
176 3 0 1 974 718 326 501 423 839 699 
177 2 1 1 974 50 218 498 394 893 113 
178 2 0 0 0 0 221 509 395 876 157 
179 2 0 1 974 50 240 485 395 804 149 
180 1 0 0 0 0 205 468 386 202 285 
181 2 1 1 974 50 214 500 400 838 152 
182 2 0 1 974 50 233 482 392 913 71 
183 0 0 0 0 0 202 485 395 55 418 
184 2 0 0 0 0 221 500 405 880 238 
185 0 0 0 0 0 140 876 139 116 147 
186 0 1 0 0 0 178 510 397 163 230 
187 3 1 1 974 718 108 801 165 662 260 
188 3 1 1 974 718 202 514 413 817 657 
189 2 1 0 0 0 298 495 387 922 33 
190 2 0 1 974 50 221 490 391 864 140 
191 1 1 0 0 0 163 510 405 97 383 
192 1 1 1 50 718 369 520 357 3 693 
193 2 0 1 974 50 209 503 389 893 104 
194 2 0 1 974 50 222 509 407 888 116 
195 2 0 0 0 0 248 511 402 871 561 
196 0 0 0 0 0 151 523 407 41 449 
197 1 1 0 0 0 171 519 408 83 267 
198 2 0 0 0 0 294 518 394 966 22 
199 3 1 0 0 0 299 508 418 847 775 
200 1 1 1 50 718 172 505 410 133 612 
201 2 0 1 974 50 186 506 407 1028 109 
202 3 0 1 974 718 209 529 397 932 740 
203 2 1 0 0 0 198 511 397 990 50 
204 0 1 1 50 50 293 510 409 111 107 
205 2 1 0 0 0 168 517 391 991 281 
206 3 1 1 974 718 161 513 405 888 704 
207 3 1 0 0 0 232 500 413 866 715 
208 1 1 1 50 718 165 492 395 161 659 
209 1 0 1 50 718 146 491 405 33 144 
210 3 0 0 0 0 183 506 402 941 105 
211 3 0 1 974 718 237 487 390 929 783 
212 2 0 0 0 0 193 517 399 915 72 
213 0 0 1 50 50 178 517 405 10 264 
214 2 1 1 974 50 177 521 383 926 105 
215 0 0 0 0 0 146 515 392 128 525 
216 0 0 1 50 50 229 518 405 79 192 
217 0 1 1 50 50 317 520 407 74 130 
218 0 0 1 50 50 168 511 398 71 99 
219 3 1 1 974 718 185 514 399 987 756 
220 2 1 0 0 0 195 514 408 844 43 
221 0 0 1 50 50 180 511 412 60 123 
222 3 1 1 974 718 169 514 401 938 734 
223 1 1 1 50 718 358 517 411 102 690 
224 0 0 0 0 0 187 518 392 64 241 
225 2 1 0 0 0 181 516 412 899 120 
226 2 0 1 974 50 203 499 390 933 504 
227 1 0 1 50 718 147 517 417 132 476 
228 1 0 1 50 718 221 514 395 2 70 
229 0 1 1 50 50 331 532 401 32 147 
230 2 0 0 0 0 200 524 409 904 101 
231 3 1 0 0 0 234 525 411 919 792 
232 1 1 0 0 0 147 526 415 67 445 
233 2 1 0 0 0 185 519 417 1020 86 
234 1 1 1 50 718 229 510 405 67 119 
235 1 0 1 50 718 148 522 415 49 200 
236 1 1 0 0 0 235 510 411 66 172 
237 1 0 1 50 718 311 524 398 145 714 
238 1 1 1 50 718 206 515 386 187 747 
239 3 0 0 0 0 224 507 416 928 117 
240 3 0 1 974 718 247 522 415 922 715 
241 0 0 0 0 0 192 505 409 130 338 
242 1 0 1 50 718 144 518 416 95 187 
243 1 1 0 0 0 348 517 413 60 760 
244 1 0 0 0 0 162 522 412 128 627 
245 1 1 0 0 0 167 516 426 446 456 
246 1 1 1 50 718 229 399 484 8 765 
247 3 0 0 0 0 275 519 406 962 767 
248 3 1 0 0 0 219 516 407 972 120 
249 0 1 1 50 50 246 523 403 155 155 
250 1 1 1 50 718 363 518 414 19 16 
251 0 1 0 0 0 198 521 419 131 437 
252 1 1 1 50 718 59 513 404 57 710 
253 3 1 0 0 0 267 523 410 882 650 
254 1 0 0 0 0 161 512 411 145 570 
255 0 1 0 0 0 225 509 403 59 65 
