# Supplementary material for: Lack of Multisensory Integration in Hemianopia: No Influence of Visual Stimuli on Aurally Guided Saccades to the Blind Hemifield
Source: PLoS One. 2015 Apr 2;10(4):e0122054. doi: 10.1371/journal.pone.0122054 (PMC4383622; doi:10.1371/journal.pone.0122054)
Supplement: S2 Dataset — (ZIP) [file pone.0122054.s002.zip › S2 Data_Experiment2/H8EC2.ma]

0 2 1 0 0 0 315 502 403 993 88 
1 0 0 1 50 50 185 515 407 68 396 
2 0 1 0 0 0 416 502 403 48 727 
3 3 0 1 974 718 237 513 386 1020 139 
4 3 0 0 0 0 198 510 399 1061 151 
5 1 1 1 50 718 197 511 402 121 619 
6 1 1 0 0 0 334 512 407 24 745 
7 3 0 1 974 718 262 504 404 947 772 
8 0 0 0 0 0 153 510 400 129 437 
9 2 1 1 974 50 576 511 389 1013 2 
10 0 1 1 50 50 397 504 414 97 142 
11 0 1 1 50 50 392 509 395 85 737 
12 1 0 0 0 0 236 505 399 34 754 
13 1 1 0 0 0 237 515 401 81 734 
14 1 0 0 0 0 337 521 389 130 474 
15 3 1 0 0 0 205 519 399 1032 656 
16 2 0 1 974 50 215 524 395 896 34 
17 1 1 1 50 718 331 501 392 74 778 
18 3 1 1 974 718 163 557 390 925 759 
19 2 1 1 974 50 229 516 403 912 118 
20 3 1 0 0 0 238 531 407 997 785 
21 2 0 1 974 50 221 521 395 879 61 
22 1 1 0 0 0 234 507 405 128 750 
23 0 0 1 50 50 239 517 397 49 143 
24 2 1 0 0 0 194 507 402 903 82 
25 1 0 0 0 0 151 524 406 165 600 
26 3 1 1 974 718 171 516 403 957 713 
27 1 0 1 50 718 186 493 413 181 589 
28 0 0 1 50 50 229 519 396 22 90 
29 0 0 0 0 0 407 519 396 45 102 
30 0 0 0 0 0 300 513 399 51 767 
31 0 1 0 0 0 244 510 389 31 58 
32 3 1 0 0 0 225 525 404 986 704 
33 1 0 1 50 718 280 525 388 98 138 
34 3 0 0 0 0 219 518 398 993 702 
35 2 1 1 974 50 185 522 391 920 119 
36 2 0 0 0 0 192 518 406 963 348 
37 2 0 0 0 0 475 500 394 942 54 
38 2 0 0 0 0 223 527 404 933 80 
39 1 0 1 50 718 220 513 397 162 605 
40 0 1 1 50 50 319 517 395 -1 97 
41 1 1 1 50 718 181 512 397 147 687 
42 3 0 0 0 0 167 533 395 966 132 
43 0 1 0 0 0 192 518 399 171 480 
44 3 1 1 974 718 157 538 408 980 751 
45 3 0 1 974 718 268 507 404 981 743 
46 2 0 1 974 50 291 485 397 942 77 
47 2 1 0 0 0 391 492 377 936 123 
48 2 1 0 0 0 469 502 410 915 150 
49 2 0 0 0 0 287 510 416 816 178 
50 3 0 1 974 718 463 511 401 941 795 
51 2 0 0 0 0 435 521 406 905 89 
52 2 1 1 974 50 181 520 399 941 77 
53 2 1 0 0 0 165 526 399 961 95 
54 2 1 0 0 0 243 512 406 950 73 
55 3 1 1 974 718 152 507 407 988 779 
56 2 1 0 0 0 181 524 404 897 15 
57 3 1 0 0 0 214 525 401 959 807 
58 3 0 0 0 0 142 524 399 984 367 
59 2 0 1 974 50 230 504 397 909 140 
60 2 0 1 974 50 232 517 397 923 30 
61 2 0 1 974 50 207 515 399 873 31 
62 3 0 0 0 0 189 500 401 796 303 
63 2 0 1 974 50 207 508 381 1018 43 
64 2 1 1 974 50 194 509 405 875 138 
65 0 0 0 0 0 216 505 398 55 508 
66 2 1 0 0 0 167 497 392 969 190 
67 2 0 0 0 0 269 500 405 820 182 
68 1 0 1 50 718 172 515 415 116 611 
69 2 0 1 974 50 152 514 415 927 87 
70 2 0 0 0 0 193 509 414 929 102 
71 0 0 1 50 50 143 509 387 106 108 
72 3 1 0 0 0 168 518 387 950 138 
73 3 0 0 0 0 282 508 403 940 741 
74 3 1 0 0 0 214 517 419 936 735 
75 3 1 0 0 0 63 918 163 709 304 
76 3 1 1 974 718 223 511 400 907 731 
77 2 1 1 974 50 165 527 416 918 111 
78 1 0 1 50 718 185 493 406 128 535 
79 0 0 1 50 50 232 475 422 34 662 
80 0 0 1 50 50 190 519 408 -41 56 
81 1 0 1 50 718 198 518 414 13 118 
82 2 0 0 0 0 167 516 419 999 193 
83 1 0 0 0 0 161 519 412 48 642 
84 0 0 0 0 0 151 519 413 156 703 
85 2 1 0 0 0 155 520 422 958 152 
86 3 1 0 0 0 228 520 414 928 775 
87 3 1 1 974 718 157 514 406 930 754 
88 0 1 0 0 0 160 521 416 110 489 
89 3 0 0 0 0 156 520 410 985 742 
90 0 1 1 50 50 148 589 418 39 226 
91 0 0 1 50 50 152 515 407 47 214 
92 0 1 0 0 0 178 516 413 46 268 
93 2 0 0 0 0 196 519 419 910 198 
94 3 0 1 974 718 194 526 417 924 761 
95 1 0 0 0 0 167 522 411 86 382 
96 0 0 1 50 50 360 512 384 -6 35 
97 2 1 1 974 50 177 512 394 905 129 
98 1 0 0 0 0 167 491 401 192 462 
99 3 0 1 974 718 192 897 272 994 760 
100 2 1 0 0 0 245 521 388 895 170 
101 1 1 0 0 0 165 519 394 106 625 
102 1 1 0 0 0 467 511 400 76 668 
103 3 1 1 974 718 123 518 400 1026 751 
104 0 0 0 0 0 210 496 374 130 172 
105 2 1 0 0 0 194 518 407 954 591 
106 0 1 1 50 50 171 517 395 126 447 
107 1 0 0 0 0 221 501 402 110 710 
108 0 0 0 0 0 195 521 400 118 768 
109 3 0 1 974 718 164 514 399 1003 675 
110 3 1 0 0 0 276 514 400 857 607 
111 1 1 1 50 718 145 506 398 133 720 
112 3 0 1 974 718 218 512 421 966 84 
113 3 0 1 974 718 234 523 397 930 741 
114 0 1 1 50 50 174 514 403 133 262 
115 0 1 0 0 0 149 327 273 2 190 
116 3 0 1 974 718 193 498 383 945 726 
117 3 1 0 0 0 207 517 397 941 725 
118 3 1 0 0 0 177 510 388 942 710 
119 3 0 1 974 718 166 510 393 963 765 
120 1 0 0 0 0 145 524 415 138 653 
121 1 1 0 0 0 102 520 396 71 702 
122 2 1 0 0 0 177 521 401 925 503 
123 2 1 1 974 50 171 518 398 930 114 
124 2 0 0 0 0 225 524 369 949 91 
125 0 0 1 50 50 154 521 408 69 414 
126 3 0 1 974 718 139 523 406 902 134 
127 0 1 1 50 50 133 531 418 76 309 
128 1 1 0 0 0 311 524 401 -31 722 
129 1 1 1 50 718 186 496 406 104 736 
130 2 1 1 974 50 166 532 484 887 155 
131 0 0 1 50 50 132 519 396 97 290 
132 3 1 0 0 0 154 510 404 958 270 
133 1 1 1 50 718 129 520 406 115 674 
134 1 0 0 0 0 151 516 404 86 222 
135 1 1 1 50 718 140 516 401 86 203 
136 1 0 1 50 718 150 524 404 89 730 
137 2 0 0 0 0 179 504 411 926 123 
138 3 0 1 974 718 132 527 408 974 791 
139 2 1 0 0 0 224 882 695 980 119 
140 1 1 0 0 0 156 524 407 195 702 
141 3 0 0 0 0 173 519 402 989 750 
142 0 1 1 50 50 98 523 406 155 653 
143 3 1 0 0 0 240 520 398 948 748 
144 2 0 0 0 0 232 521 413 916 237 
145 0 1 0 0 0 167 521 405 110 261 
146 3 0 1 974 718 154 518 411 1015 772 
147 2 1 1 974 50 181 512 420 851 142 
148 0 1 0 0 0 226 516 408 268 347 
149 3 1 1 974 718 134 515 392 1042 810 
150 2 0 1 974 50 189 528 401 971 137 
151 3 0 1 974 718 161 206 559 1010 691 
152 0 1 0 0 0 138 844 177 64 288 
153 2 1 0 0 0 189 525 391 897 140 
154 3 1 0 0 0 200 517 400 878 121 
155 3 0 0 0 0 186 532 407 968 762 
156 1 0 0 0 0 161 518 399 139 375 
157 1 0 1 50 718 288 524 411 111 700 
158 0 1 0 0 0 328 517 400 77 89 
159 1 1 1 50 718 146 528 414 84 312 
160 3 1 1 974 718 140 609 359 954 743 
161 0 1 1 50 50 118 494 374 76 619 
162 3 1 1 974 718 128 513 412 984 712 
163 1 1 1 50 718 289 636 363 23 119 
164 1 0 1 50 718 171 511 389 100 651 
165 1 1 1 50 718 236 524 537 10 745 
166 0 0 0 0 0 155 517 411 142 671 
167 0 0 0 0 0 135 514 391 86 675 
168 3 0 0 0 0 101 511 394 477 467 
169 0 0 1 50 50 176 528 406 124 76 
170 0 1 0 0 0 155 515 367 75 235 
171 2 0 1 974 50 6 530 401 211 219 
172 1 1 0 0 0 136 513 402 51 457 
173 2 1 0 0 0 263 852 148 952 87 
174 0 1 1 50 50 171 505 398 97 269 
175 2 0 1 974 50 172 519 398 886 122 
176 1 1 1 50 718 160 528 406 142 702 
177 0 0 0 0 0 147 512 407 144 620 
178 0 0 0 0 0 156 519 398 92 147 
179 0 0 1 50 50 146 513 410 76 120 
180 1 1 1 50 718 97 510 423 85 111 
181 0 1 1 50 50 127 520 405 135 180 
182 1 0 0 0 0 169 522 397 111 769 
183 1 0 1 50 718 149 411 370 17 133 
184 0 1 0 0 0 149 526 417 80 96 
185 1 0 1 50 718 130 516 411 134 679 
186 3 1 1 974 718 149 111 148 853 607 
187 0 0 0 0 0 100 797 185 124 283 
188 3 1 0 0 0 206 528 394 948 728 
189 1 1 0 0 0 147 529 407 40 215 
190 1 0 0 0 0 127 519 404 40 231 
191 3 1 1 974 718 85 516 417 881 681 
192 2 0 1 974 50 197 481 413 930 125 
193 3 1 1 974 718 145 518 406 938 755 
194 3 0 0 0 0 200 519 413 958 694 
195 2 1 0 0 0 243 526 412 921 63 
196 1 1 0 0 0 143 521 407 72 736 
197 0 0 1 50 50 153 511 423 86 166 
198 0 0 1 50 50 212 184 255 22 138 
199 3 0 0 0 0 150 522 421 1036 717 
200 0 1 1 50 50 157 505 412 156 644 
201 0 0 0 0 0 73 492 413 31 199 
202 0 1 0 0 0 126 502 419 59 118 
203 2 1 0 0 0 239 595 417 953 156 
204 2 0 1 974 50 200 512 398 945 123 
205 2 1 1 974 50 207 685 265 923 116 
206 1 0 1 50 718 169 890 173 31 287 
207 1 1 0 0 0 146 515 414 120 682 
208 2 1 0 0 0 185 516 404 912 184 
209 2 0 1 974 50 164 503 396 897 125 
210 2 1 1 974 50 55 509 409 913 106 
211 3 0 0 0 0 229 890 153 975 94 
212 2 0 1 974 50 307 883 97 975 64 
213 2 1 1 974 50 118 566 410 947 100 
214 3 0 0 0 0 350 865 182 967 685 
215 1 0 0 0 0 239 508 404 78 685 
216 0 1 0 0 0 154 513 414 61 555 
217 1 1 0 0 0 246 517 411 103 179 
218 1 0 0 0 0 343 506 416 79 697 
219 0 1 1 50 50 198 513 414 59 121 
220 2 0 0 0 0 242 503 410 814 403 
221 3 0 1 974 718 264 509 421 893 741 
222 3 0 0 0 0 180 502 410 863 373 
223 1 1 1 50 718 149 508 413 114 560 
224 1 0 1 50 718 351 511 401 -9 745 
225 0 1 1 50 50 200 509 393 36 112 
226 0 0 0 0 0 140 503 386 62 718 
227 2 0 1 974 50 194 514 400 976 571 
228 1 0 1 50 718 151 512 405 83 425 
229 2 1 1 974 50 191 524 391 913 149 
230 2 0 0 0 0 221 509 401 899 244 
231 0 1 1 50 50 215 509 395 171 243 
232 3 1 1 974 718 145 523 399 1001 759 
233 2 1 0 0 0 188 507 394 988 66 
234 2 0 1 974 50 173 516 397 903 157 
235 0 0 1 50 50 157 530 405 44 314 
236 1 1 1 50 718 178 518 389 130 737 
237 1 0 0 0 0 168 515 410 81 712 
238 0 1 0 0 0 96 522 398 86 143 
239 1 1 0 0 0 188 529 408 88 368 
240 2 0 0 0 0 192 531 393 946 117 
241 3 1 1 974 718 148 894 147 1026 727 
242 2 0 1 974 50 196 626 290 935 88 
243 2 1 1 974 50 168 525 410 876 125 
244 2 0 1 974 50 256 898 176 962 108 
245 1 0 1 50 718 154 500 395 60 612 
246 2 0 0 0 0 145 525 399 866 136 
247 3 0 0 0 0 160 517 402 917 150 
248 0 0 0 0 0 134 495 390 14 388 
249 1 1 0 0 0 188 509 364 63 176 
250 3 0 0 0 0 82 506 390 270 581 
251 3 1 1 974 718 183 513 389 913 687 
252 3 1 0 0 0 173 520 396 923 238 
253 2 0 0 0 0 232 491 396 930 101 
254 1 1 1 50 718 168 504 409 86 410 
255 2 1 1 974 50 149 493 419 912 114 
