# Supplementary material for: Lack of Multisensory Integration in Hemianopia: No Influence of Visual Stimuli on Aurally Guided Saccades to the Blind Hemifield
Source: PLoS One. 2015 Apr 2;10(4):e0122054. doi: 10.1371/journal.pone.0122054 (PMC4383622; doi:10.1371/journal.pone.0122054)
Supplement: S2 Dataset — (ZIP) [file pone.0122054.s002.zip › S2 Data_Experiment2/H8ED1.ma]

0 0 0 1 50 718 881 515 375 566 369 
1 3 1 1 974 50 250 521 368 933 250 
2 2 0 1 974 718 549 530 381 908 641 
3 3 0 0 0 0 601 524 384 936 773 
4 2 0 0 0 0 449 516 377 1057 3 
5 2 1 0 0 0 242 533 390 981 598 
6 0 1 0 0 0 215 528 375 95 412 
7 1 1 0 0 0 310 521 385 -21 795 
8 2 1 0 0 0 168 529 373 972 75 
9 3 0 1 974 50 337 530 390 960 729 
10 1 1 1 50 50 226 531 391 183 590 
11 2 1 1 974 718 186 521 390 944 707 
12 2 0 0 0 0 422 519 393 929 76 
13 2 0 0 0 0 315 518 374 940 84 
14 2 1 1 974 718 376 527 384 782 580 
15 0 1 0 0 0 581 512 381 88 597 
16 1 0 1 50 50 349 529 378 132 682 
17 1 0 0 0 0 387 529 382 32 702 
18 3 0 1 974 50 234 531 385 947 689 
19 0 0 0 0 0 283 527 385 114 121 
20 0 0 1 50 718 404 538 392 100 140 
21 3 1 0 0 0 178 534 389 1057 635 
22 2 1 0 0 0 249 527 380 894 113 
23 0 1 1 50 718 157 524 371 132 595 
24 1 1 0 0 0 165 535 382 55 498 
25 3 1 0 0 0 189 529 374 913 230 
26 2 1 1 974 718 174 522 379 932 712 
27 3 1 1 974 50 205 520 388 723 336 
28 3 1 0 0 0 471 532 383 893 672 
29 1 1 0 0 0 188 519 386 201 427 
30 1 0 1 50 50 534 539 369 -17 175 
31 0 1 1 50 718 287 521 373 25 38 
32 0 0 1 50 718 347 517 375 85 131 
33 1 0 1 50 50 233 523 375 3 740 
34 0 1 0 0 0 220 523 380 30 96 
35 3 0 0 0 0 244 520 383 981 685 
36 3 1 1 974 50 184 527 375 913 130 
37 0 0 0 0 0 170 528 396 149 563 
38 1 1 1 50 50 178 523 377 134 511 
39 0 1 1 50 718 888 527 382 48 170 
40 2 0 1 974 718 270 548 391 748 339 
41 3 0 1 974 50 264 517 386 931 755 
42 0 0 0 0 0 328 530 385 156 134 
43 1 1 1 50 50 264 516 384 33 712 
44 3 0 0 0 0 181 532 392 913 159 
45 1 0 0 0 0 133 552 392 106 376 
46 1 0 0 0 0 350 544 403 44 697 
47 2 0 1 974 718 662 913 171 572 326 
48 3 1 1 974 50 189 526 388 909 134 
49 2 0 1 974 718 221 537 386 897 361 
50 2 1 1 974 718 179 519 367 966 661 
51 1 0 0 0 0 190 527 393 125 463 
52 3 0 1 974 50 209 523 362 985 758 
53 3 0 0 0 0 196 534 385 962 723 
54 2 0 1 974 718 185 517 381 975 751 
55 3 1 0 0 0 256 525 388 954 672 
56 1 1 0 0 0 141 528 382 124 594 
57 3 0 0 0 0 178 520 372 991 734 
58 3 0 1 974 50 19 471 350 244 471 
59 2 1 0 0 0 228 541 383 949 20 
60 3 1 0 0 0 168 204 330 909 654 
61 1 1 1 50 50 166 496 373 116 538 
62 3 0 0 0 0 184 534 377 998 655 
63 1 0 0 0 0 260 479 348 32 259 
64 3 1 0 0 0 350 530 391 954 747 
65 0 1 1 50 718 154 543 371 37 548 
66 2 1 0 0 0 231 536 383 887 577 
67 1 0 0 0 0 149 522 376 77 384 
68 3 0 1 974 50 204 597 372 981 621 
69 2 1 1 974 718 183 521 380 947 723 
70 1 0 0 0 0 201 527 397 172 632 
71 1 1 1 50 50 143 529 386 93 661 
72 3 0 1 974 50 248 526 388 837 189 
73 1 0 0 0 0 146 525 397 65 658 
74 1 1 0 0 0 148 527 389 54 412 
75 2 1 0 0 0 206 533 384 910 58 
76 2 0 1 974 718 173 535 389 935 689 
77 3 1 1 974 50 153 526 397 929 109 
78 2 0 0 0 0 413 527 365 927 89 
79 3 1 1 974 50 184 529 385 868 149 
80 2 0 0 0 0 455 533 385 869 132 
81 3 1 1 974 50 244 521 388 627 364 
82 0 0 0 0 0 152 531 388 76 616 
83 3 0 1 974 50 182 504 375 941 465 
84 2 0 0 0 0 221 525 365 814 299 
85 1 0 0 0 0 118 527 394 74 518 
86 0 0 0 0 0 206 515 377 181 291 
87 3 1 1 974 50 158 533 380 942 196 
88 0 1 1 50 718 175 544 399 115 543 
89 1 1 0 0 0 181 530 379 170 423 
90 3 1 1 974 50 182 506 367 797 298 
91 0 1 0 0 0 658 522 391 469 375 
92 1 1 1 50 50 223 527 385 81 727 
93 0 0 0 0 0 173 530 383 149 400 
94 2 1 1 974 718 134 536 399 973 760 
95 0 1 0 0 0 0 0 0 0 0 
96 3 1 1 974 50 327 503 351 823 213 
97 3 0 0 0 0 358 524 385 927 698 
98 0 1 1 50 718 192 517 383 -15 157 
99 3 0 1 974 50 144 372 325 916 638 
100 1 1 1 50 50 168 517 374 68 199 
101 1 1 0 0 0 201 516 394 100 709 
102 3 0 1 974 50 285 525 389 869 127 
103 3 0 0 0 0 236 530 397 936 700 
104 0 1 0 0 0 155 530 401 56 519 
105 1 0 0 0 0 186 440 428 85 701 
106 2 0 0 0 0 180 526 389 909 141 
107 0 1 0 0 0 139 156 335 -16 547 
108 3 1 1 974 50 124 287 471 948 369 
109 3 1 1 974 50 1151 511 389 900 79 
110 0 0 1 50 718 167 535 400 162 539 
111 3 0 1 974 50 316 538 382 907 732 
112 3 0 1 974 50 342 515 390 924 772 
113 2 0 1 974 718 203 520 391 934 770 
114 1 1 1 50 50 175 519 380 188 618 
115 1 0 1 50 50 161 530 389 57 471 
116 0 1 1 50 718 168 517 400 57 138 
117 2 0 1 974 718 158 539 392 897 638 
118 1 1 1 50 50 122 533 393 86 704 
119 1 1 1 50 50 8 145 584 546 430 
120 0 0 1 50 718 169 488 416 76 691 
121 2 0 1 974 718 418 530 392 987 36 
122 3 0 0 0 0 431 526 399 934 740 
123 3 1 0 0 0 218 538 397 899 759 
124 3 1 1 974 50 214 531 400 981 764 
125 2 0 1 974 718 238 535 406 888 753 
126 3 1 0 0 0 262 319 284 877 713 
127 2 1 1 974 718 98 333 301 900 696 
128 1 0 1 50 50 445 510 367 -73 731 
129 0 1 0 0 0 211 514 381 -50 -2 
130 2 1 0 0 0 629 768 247 992 43 
131 0 0 1 50 718 196 520 388 67 243 
132 0 1 0 0 0 227 516 362 50 69 
133 3 0 0 0 0 171 543 359 879 172 
134 2 0 1 974 718 213 528 387 869 632 
135 1 1 1 50 50 166 523 385 101 591 
136 1 0 1 50 50 186 523 388 228 649 
137 0 1 0 0 0 191 182 589 -33 69 
138 1 0 0 0 0 382 538 394 36 420 
139 2 1 1 974 718 163 515 372 945 666 
140 1 1 1 50 50 183 505 383 133 509 
141 1 1 1 50 50 397 523 386 100 728 
142 2 0 0 0 0 172 524 380 906 124 
143 3 0 0 0 0 292 525 380 947 726 
144 3 0 0 0 0 231 525 389 947 119 
145 2 1 0 0 0 211 531 388 948 71 
146 3 0 1 974 50 206 528 382 937 714 
147 2 1 0 0 0 205 509 349 959 81 
148 0 0 1 50 718 135 511 377 72 668 
149 1 0 1 50 50 159 531 398 97 257 
150 0 1 1 50 718 250 132 112 34 51 
151 3 0 1 974 50 188 495 373 923 221 
152 0 1 0 0 0 150 519 385 72 320 
153 0 0 0 0 0 167 527 396 145 475 
154 2 1 0 0 0 54 531 395 203 169 
155 0 0 1 50 718 140 541 404 151 491 
156 3 1 1 974 50 161 531 391 893 149 
157 1 0 0 0 0 153 528 382 111 551 
158 0 1 1 50 718 168 525 393 147 332 
159 0 1 1 50 718 155 524 397 107 623 
160 1 1 1 50 50 247 513 370 154 564 
161 1 1 0 0 0 198 509 372 76 554 
162 1 0 1 50 50 160 515 370 29 641 
163 2 0 0 0 0 144 515 370 966 233 
164 0 0 0 0 0 154 522 376 -9 647 
165 2 1 0 0 0 223 520 373 900 95 
166 2 0 0 0 0 199 514 376 909 158 
167 2 1 1 974 718 194 533 394 908 733 
168 2 0 1 974 718 296 512 371 805 445 
169 0 0 0 0 0 173 508 358 78 557 
170 2 1 1 974 718 180 517 382 910 731 
171 2 0 0 0 0 364 501 379 904 129 
172 1 1 0 0 0 156 504 387 97 710 
173 2 1 1 974 718 144 512 389 949 665 
174 0 1 0 0 0 402 477 333 135 184 
175 1 1 0 0 0 183 517 360 34 776 
176 2 0 1 974 718 230 526 388 924 95 
177 2 0 1 974 718 270 514 357 790 212 
178 1 0 1 50 50 172 520 375 143 606 
179 2 1 1 974 718 238 519 382 872 675 
180 2 1 0 0 0 301 503 378 929 100 
181 1 0 0 0 0 178 520 367 154 621 
182 3 1 0 0 0 345 509 367 708 324 
183 2 0 1 974 718 696 526 381 855 128 
184 1 1 0 0 0 410 501 355 22 697 
185 0 0 0 0 0 282 522 368 20 136 
186 0 1 1 50 718 156 523 369 104 682 
187 2 0 0 0 0 169 511 367 879 215 
188 1 0 1 50 50 340 491 369 237 342 
189 1 0 0 0 0 163 515 379 151 669 
190 3 0 0 0 0 291 530 387 882 498 
191 1 0 0 0 0 140 529 374 131 676 
192 0 0 0 0 0 175 462 335 104 573 
193 2 1 0 0 0 210 519 380 851 277 
194 0 0 1 50 718 153 506 345 142 584 
195 3 1 0 0 0 204 516 380 950 773 
196 0 0 1 50 718 149 521 366 114 471 
197 3 1 1 974 50 190 529 376 887 119 
198 2 1 1 974 718 185 507 381 931 748 
199 2 1 1 974 718 16 455 290 342 362 
200 3 0 0 0 0 157 215 350 842 366 
201 3 0 0 0 0 247 500 370 940 754 
202 1 1 1 50 50 160 527 379 21 571 
203 2 0 1 974 718 195 506 370 886 648 
204 1 0 1 50 50 134 504 358 103 610 
205 3 1 0 0 0 201 515 390 890 182 
206 0 0 1 50 718 137 532 397 109 434 
207 3 1 0 0 0 154 528 367 938 696 
208 2 1 1 974 718 151 514 367 942 755 
209 1 0 1 50 50 151 526 386 68 584 
210 3 0 0 0 0 181 521 381 881 174 
211 1 1 0 0 0 161 529 393 95 639 
212 0 1 1 50 718 135 497 382 108 639 
213 0 1 0 0 0 180 526 399 203 580 
214 0 0 1 50 718 142 532 398 68 724 
215 0 0 0 0 0 297 531 399 125 644 
216 1 0 1 50 50 157 532 383 97 505 
217 2 0 1 974 718 142 104 715 828 325 
218 1 0 0 0 0 146 508 368 75 661 
219 0 0 1 50 718 157 522 390 135 676 
220 2 1 0 0 0 153 184 617 873 93 
221 3 0 1 974 50 230 526 386 957 746 
222 3 1 0 0 0 284 561 374 877 76 
223 1 1 1 50 50 125 842 620 115 771 
224 3 0 1 974 50 395 539 409 887 688 
225 0 0 1 50 718 123 518 377 73 599 
226 3 1 0 0 0 138 513 370 1004 691 
227 1 1 0 0 0 165 143 127 22 71 
228 0 1 0 0 0 148 531 381 125 624 
229 1 0 1 50 50 162 522 394 124 538 
230 2 0 0 0 0 164 521 387 854 93 
231 0 1 1 50 718 127 527 378 103 630 
232 3 0 0 0 0 174 525 379 855 173 
233 3 1 1 974 50 154 525 386 930 119 
234 3 1 0 0 0 288 535 395 879 677 
235 2 1 0 0 0 169 507 381 931 146 
236 1 0 1 50 50 185 463 393 167 414 
237 2 0 0 0 0 155 537 384 910 84 
238 0 1 0 0 0 24 448 372 195 200 
239 0 0 1 50 718 143 520 363 45 513 
240 0 1 1 50 718 135 526 368 95 282 
241 3 0 0 0 0 141 531 390 912 191 
242 1 1 0 0 0 131 531 390 115 485 
243 0 0 0 0 0 142 704 253 120 235 
244 0 0 0 0 0 181 922 146 71 120 
245 1 1 0 0 0 188 218 164 63 149 
246 1 1 0 0 0 169 511 381 118 646 
247 0 0 0 0 0 134 106 645 -38 95 
248 0 1 1 50 718 157 875 127 62 90 
249 2 1 1 974 718 152 528 387 923 699 
250 3 1 0 0 0 237 537 393 863 152 
251 2 1 0 0 0 250 533 389 856 161 
252 3 1 0 0 0 206 531 365 935 712 
253 3 0 1 974 50 154 531 391 938 237 
254 2 0 0 0 0 285 526 381 910 89 
255 1 0 0 0 0 154 490 373 66 484 
