# Supplementary material for: Lack of Multisensory Integration in Hemianopia: No Influence of Visual Stimuli on Aurally Guided Saccades to the Blind Hemifield
Source: PLoS One. 2015 Apr 2;10(4):e0122054. doi: 10.1371/journal.pone.0122054 (PMC4383622; doi:10.1371/journal.pone.0122054)
Supplement: S2 Dataset — (ZIP) [file pone.0122054.s002.zip › S2 Data_Experiment2/H8ED2.ma]

0 0 0 1 50 718 840 513 363 96 89 
1 0 0 1 50 718 272 502 382 73 165 
2 2 0 1 974 718 179 514 359 945 498 
3 1 0 1 50 50 139 523 383 44 679 
4 1 1 0 0 0 164 531 369 66 535 
5 0 1 0 0 0 135 530 384 28 672 
6 2 0 0 0 0 281 900 138 967 88 
7 1 0 0 0 0 124 526 396 35 369 
8 3 0 1 974 50 175 511 391 928 734 
9 3 1 1 974 50 169 499 368 908 179 
10 2 1 1 974 718 195 515 367 932 690 
11 2 0 0 0 0 333 508 346 913 134 
12 3 1 1 974 50 198 503 375 820 282 
13 2 1 1 974 718 173 506 386 856 680 
14 0 1 0 0 0 171 297 303 -8 199 
15 1 0 0 0 0 218 514 356 36 706 
16 0 0 1 50 718 403 516 383 91 226 
17 1 0 1 50 50 96 535 370 -14 687 
18 1 1 0 0 0 210 527 389 114 286 
19 3 1 0 0 0 165 513 362 928 152 
20 1 1 1 50 50 178 519 381 98 424 
21 2 1 0 0 0 214 525 384 877 239 
22 3 1 1 974 50 0 0 0 0 0 
23 3 0 0 0 0 225 520 395 907 724 
24 3 1 0 0 0 315 513 392 863 724 
25 2 1 1 974 718 160 518 388 961 734 
26 1 0 0 0 0 156 502 382 180 606 
27 2 0 1 974 718 154 183 600 826 185 
28 2 1 0 0 0 420 512 376 930 67 
29 1 1 1 50 50 85 905 166 98 682 
30 1 1 0 0 0 144 519 395 24 751 
31 0 0 0 0 0 141 528 391 57 755 
32 3 0 0 0 0 195 518 398 933 154 
33 3 1 0 0 0 149 522 394 870 228 
34 0 0 0 0 0 188 523 384 107 639 
35 0 0 0 0 0 136 541 395 71 726 
36 3 0 1 974 50 249 519 385 892 127 
37 1 0 1 50 50 164 524 390 73 647 
38 3 0 0 0 0 248 521 390 896 89 
39 2 0 1 974 718 192 512 400 848 176 
40 0 1 0 0 0 130 531 397 77 599 
41 0 1 1 50 718 114 534 393 62 717 
42 2 1 0 0 0 174 521 394 889 155 
43 3 0 1 974 50 223 486 358 903 761 
44 0 1 1 50 718 145 521 396 91 303 
45 0 1 1 50 718 162 507 363 93 605 
46 1 1 1 50 50 161 532 396 281 441 
47 2 0 0 0 0 206 529 381 874 129 
48 2 1 0 0 0 249 522 382 858 154 
49 1 1 1 50 50 155 262 347 23 734 
50 3 0 1 974 50 152 532 398 969 130 
51 0 1 1 50 718 33 419 411 128 540 
52 3 1 0 0 0 176 524 371 841 213 
53 3 0 1 974 50 158 493 352 938 760 
54 3 0 1 974 50 173 405 333 924 705 
55 2 0 1 974 718 159 534 389 907 103 
56 2 1 1 974 718 140 522 368 990 753 
57 2 0 1 974 718 230 533 399 923 62 
58 2 0 0 0 0 443 728 212 942 84 
59 2 0 0 0 0 337 510 373 920 90 
60 0 1 1 50 718 172 518 383 157 335 
61 2 0 1 974 718 192 522 387 854 169 
62 1 1 0 0 0 148 521 376 107 370 
63 3 1 1 974 50 197 534 383 862 137 
64 2 1 0 0 0 425 520 395 957 47 
65 0 0 1 50 718 167 534 396 168 432 
66 1 1 1 50 50 181 538 402 65 741 
67 0 0 1 50 718 158 517 381 97 731 
68 3 0 0 0 0 218 524 378 881 172 
69 0 1 0 0 0 144 523 386 24 492 
70 1 1 0 0 0 151 532 392 93 467 
71 0 0 1 50 718 112 533 379 145 434 
72 2 1 1 974 718 151 881 172 1034 670 
73 1 1 0 0 0 321 285 497 70 713 
74 0 0 1 50 718 364 492 359 86 97 
75 2 1 1 974 718 437 534 400 1007 -3 
76 3 0 0 0 0 215 534 377 966 537 
77 1 0 0 0 0 161 528 389 151 734 
78 3 1 1 974 50 172 526 398 934 112 
79 2 0 0 0 0 208 496 389 866 145 
80 0 1 0 0 0 131 523 361 62 700 
81 1 1 1 50 50 165 898 113 122 224 
82 2 0 1 974 718 163 529 380 979 82 
83 0 1 0 0 0 144 495 377 105 672 
84 1 0 1 50 50 375 499 375 334 319 
85 3 1 1 974 50 201 521 379 914 137 
86 2 1 0 0 0 300 534 413 850 739 
87 2 0 1 974 718 1 525 395 472 380 
88 3 1 0 0 0 225 519 399 915 809 
89 1 0 1 50 50 171 507 381 91 717 
90 3 1 1 974 50 161 511 394 935 158 
91 3 1 0 0 0 215 494 446 909 754 
92 3 0 0 0 0 204 535 412 881 743 
93 1 1 1 50 50 187 505 396 73 643 
94 3 0 1 974 50 151 526 405 938 585 
95 3 1 0 0 0 178 519 375 937 161 
96 0 1 0 0 0 208 518 382 142 657 
97 1 1 1 50 50 165 542 417 43 757 
98 3 1 1 974 50 177 515 383 887 171 
99 2 0 0 0 0 186 529 401 861 660 
100 0 1 0 0 0 111 535 407 107 689 
101 1 1 0 0 0 148 536 371 118 806 
102 3 0 0 0 0 206 523 379 901 163 
103 3 1 0 0 0 113 216 664 854 542 
104 2 1 1 974 718 173 804 519 993 733 
105 0 0 1 50 718 158 532 417 93 605 
106 0 0 0 0 0 170 518 388 153 369 
107 2 0 0 0 0 197 503 368 884 242 
108 0 0 1 50 718 148 525 368 114 719 
109 2 0 0 0 0 145 540 399 905 152 
110 1 0 0 0 0 144 527 391 114 744 
111 2 1 0 0 0 182 524 372 878 181 
112 1 1 0 0 0 98 525 378 250 268 
113 3 1 1 974 50 0 0 0 0 0 
114 3 1 1 974 50 0 0 0 0 0 
115 3 0 0 0 0 245 536 418 985 760 
116 2 0 1 974 718 219 523 405 964 88 
117 1 0 0 0 0 136 679 324 67 817 
118 2 1 0 0 0 181 529 395 896 143 
119 0 1 0 0 0 189 504 359 102 678 
120 0 1 0 0 0 186 503 384 95 726 
121 2 0 0 0 0 169 484 355 969 177 
122 3 0 0 0 0 297 477 320 899 787 
123 1 1 1 50 50 138 511 360 73 748 
124 0 1 0 0 0 150 540 403 107 720 
125 3 1 1 974 50 40 782 211 870 171 
126 3 0 1 974 50 288 547 418 927 738 
127 1 1 1 50 50 159 534 395 152 631 
128 2 0 0 0 0 290 512 393 947 63 
129 1 0 0 0 0 144 520 363 36 533 
130 0 1 1 50 718 255 513 374 58 49 
131 1 0 1 50 50 182 511 353 100 585 
132 2 1 1 974 718 188 512 376 903 687 
133 0 1 0 0 0 192 511 384 66 193 
134 1 1 0 0 0 171 525 389 157 610 
135 2 0 0 0 0 177 528 397 899 153 
136 0 1 1 50 718 168 529 384 103 696 
137 3 1 0 0 0 199 548 377 932 745 
138 2 0 1 974 718 173 520 393 874 120 
139 3 0 1 974 50 250 473 370 992 767 
140 2 0 0 0 0 120 504 343 939 111 
141 3 1 0 0 0 173 465 331 923 762 
142 2 1 0 0 0 142 495 362 917 115 
143 3 0 1 974 50 180 533 379 958 484 
144 0 0 1 50 718 154 443 271 84 140 
145 1 0 0 0 0 252 299 309 29 720 
146 0 0 0 0 0 214 518 382 102 88 
147 1 1 1 50 50 255 531 385 102 145 
148 0 0 0 0 0 164 528 393 97 625 
149 0 0 0 0 0 344 524 394 120 751 
150 1 0 0 0 0 238 535 387 77 150 
151 0 0 0 0 0 131 537 383 113 690 
152 2 1 0 0 0 224 521 388 934 128 
153 3 0 1 974 50 127 521 382 944 118 
154 2 1 1 974 718 155 532 397 974 745 
155 0 1 1 50 718 153 525 389 54 659 
156 2 1 0 0 0 171 523 386 914 117 
157 0 0 0 0 0 141 522 394 182 229 
158 2 0 0 0 0 193 537 374 931 111 
159 0 0 1 50 718 182 489 349 155 258 
160 1 1 0 0 0 214 520 391 36 724 
161 2 0 1 974 718 187 530 393 912 76 
162 1 1 0 0 0 207 521 384 41 838 
163 0 0 1 50 718 181 527 386 123 202 
164 0 1 1 50 718 161 529 386 118 535 
165 1 0 0 0 0 188 531 409 94 736 
166 1 0 1 50 50 185 521 391 211 728 
167 2 1 0 0 0 205 540 398 932 87 
168 1 0 1 50 50 150 535 401 158 661 
169 2 1 1 974 718 177 537 389 997 747 
170 2 1 1 974 718 199 537 400 954 759 
171 2 0 1 974 718 327 525 401 986 68 
172 2 1 1 974 718 197 521 407 896 663 
173 0 0 0 0 0 186 499 369 73 413 
174 1 0 1 50 50 174 520 389 116 654 
175 2 0 1 974 718 215 520 386 935 104 
176 1 0 1 50 50 141 500 395 94 728 
177 2 0 1 974 718 162 515 381 966 86 
178 2 1 1 974 718 173 452 393 928 734 
179 0 1 1 50 718 143 524 393 204 675 
180 2 0 0 0 0 130 531 386 954 83 
181 0 0 0 0 0 198 496 313 134 198 
182 1 1 1 50 50 205 531 394 126 737 
183 1 0 0 0 0 164 522 401 118 685 
184 3 1 1 974 50 197 532 378 941 139 
185 0 1 0 0 0 174 535 399 239 597 
186 1 1 0 0 0 147 533 394 95 379 
187 2 0 1 974 718 336 533 384 962 57 
188 0 0 0 0 0 145 523 392 112 628 
189 3 1 0 0 0 230 534 388 932 735 
190 1 1 1 50 50 128 541 401 74 771 
191 1 0 1 50 50 140 540 390 72 749 
192 2 1 0 0 0 230 513 399 825 168 
193 0 0 0 0 0 186 518 393 46 276 
194 1 1 1 50 50 142 495 297 67 739 
195 2 0 0 0 0 165 526 372 955 167 
196 1 1 0 0 0 54 507 389 108 651 
197 0 0 1 50 718 163 513 350 59 724 
198 3 1 1 974 50 161 516 362 970 103 
199 0 1 1 50 718 128 531 406 140 646 
200 1 0 0 0 0 203 479 323 93 181 
201 2 1 1 974 718 168 535 397 953 715 
202 2 1 1 974 718 764 527 362 579 368 
203 3 0 0 0 0 264 504 279 985 769 
204 3 0 0 0 0 281 488 378 890 708 
205 2 0 1 974 718 340 541 409 1007 24 
206 3 1 1 974 50 673 540 385 583 420 
207 0 0 1 50 718 156 528 391 110 635 
208 0 1 1 50 718 270 495 364 78 221 
209 3 0 0 0 0 205 534 407 969 760 
210 3 0 1 974 50 202 518 388 1048 58 
211 0 1 0 0 0 134 534 393 122 654 
212 1 1 0 0 0 188 534 406 116 162 
213 1 0 0 0 0 149 533 396 107 692 
214 1 0 1 50 50 302 524 393 78 730 
215 0 1 1 50 718 188 290 569 39 740 
216 3 0 1 974 50 160 532 409 913 197 
217 3 1 0 0 0 167 520 393 986 115 
218 0 1 1 50 718 146 521 396 105 682 
219 1 1 0 0 0 132 534 398 92 608 
220 2 0 1 974 718 181 519 388 985 82 
221 2 1 0 0 0 249 520 381 914 111 
222 2 1 0 0 0 217 533 397 890 154 
223 3 0 1 974 50 212 482 371 980 777 
224 1 1 1 50 50 175 527 395 -1 752 
225 3 1 1 974 50 152 327 541 858 201 
226 0 0 1 50 718 155 528 395 63 689 
227 3 0 1 974 50 225 527 393 894 751 
228 3 0 0 0 0 206 525 377 903 728 
229 1 0 1 50 50 154 462 378 19 617 
230 3 0 1 974 50 187 507 371 873 130 
231 1 0 0 0 0 143 533 382 27 582 
232 1 0 1 50 50 143 507 324 98 701 
233 0 0 0 0 0 182 512 390 121 714 
234 3 0 0 0 0 227 475 375 950 757 
235 1 0 1 50 50 142 504 367 83 640 
236 1 1 0 0 0 351 116 685 51 772 
237 3 1 0 0 0 192 512 407 940 709 
238 2 0 1 974 718 225 507 379 934 89 
239 3 1 0 0 0 236 477 342 930 772 
240 0 0 0 0 0 151 475 352 124 133 
241 0 1 1 50 718 159 528 342 136 190 
242 2 1 1 974 718 196 511 380 925 716 
243 3 1 1 974 50 179 507 405 883 189 
244 2 0 0 0 0 224 529 395 874 611 
245 0 1 0 0 0 157 515 396 211 612 
246 3 0 0 0 0 219 522 405 949 761 
247 3 1 0 0 0 285 521 408 989 118 
248 0 1 1 50 718 191 517 391 115 700 
249 1 0 0 0 0 163 540 398 201 427 
250 1 1 1 50 50 179 547 412 130 697 
251 3 1 0 0 0 152 526 378 961 766 
252 3 0 1 974 50 274 521 408 956 729 
253 0 1 1 50 718 169 493 385 70 727 
254 3 0 1 974 50 184 541 402 965 717 
255 2 1 0 0 0 205 540 406 938 36 
